# Supplementary material for: Brain metastases: It takes two factors for a primary cancer to metastasize to brain
Source: Front Oncol. 2022 Sep 28;12:1003715. doi: 10.3389/fonc.2022.1003715 (PMC9554149; doi:10.3389/fonc.2022.1003715)
Supplement: Supplementary file 1 [file Table_1.xlsx]

## Sheet: TCGA BMP-NBMP
Table S1A. TCGA BMP and NBMP samples used in this work
bcr_patient_barcode	new_tumor_event_site	disease_code	sample_type
TCGA-OR-A5JB	brain	ACC	BMP
TCGA-P6-A5OG	Liver/Lung/brain	ACC	BMP
TCGA-BT-A2LD	brain and spinal cord	BLCA	BMP
TCGA-GV-A3QG	Brain	BLCA	BMP
TCGA-GV-A40E	Brain	BLCA	BMP
TCGA-A2-A3XY	Brain	BRCA	BMP
TCGA-B6-A0IK	Brain	BRCA	BMP
TCGA-B6-A0X1	Brain	BRCA	BMP
TCGA-E2-A10A	Brain	BRCA	BMP
TCGA-GM-A2DA	Brain	BRCA	BMP
TCGA-LL-A73Z	Brain	BRCA	BMP
TCGA-A7-A13E (two samples involved: TCGA-A7-A13E-01A-11R-A12P-07 and TCGA-A7-A13E-01A-11R-A277-07)	Lung, Bone, Liver, Brain and Skin Nodules	BRCA	BMP
TCGA-B6-A0IN	bone, brain	BRCA	BMP
TCGA-DS-A7WF	Brain	CESC	BMP
TCGA-JW-A5VH	Brain	CESC	BMP
TCGA-VS-A9UP	Brain	CESC	BMP
TCGA-JX-A3PZ	Brain	CESC	BMP
TCGA-2H-A9GF	Brain	ESCA	BMP
TCGA-2H-A9GG	Brain	ESCA	BMP
TCGA-2H-A9GN	Brain	ESCA	BMP
TCGA-KU-A66S	Brain	HNSC	BMP
TCGA-MZ-A6I9	brain	HNSC	BMP
TCGA-EP-A2KA	Brain	LIHC	BMP
TCGA-WX-AA47	Brain	LIHC	BMP
TCGA-YA-A8S7	Brain	LIHC	BMP
TCGA-MO-A47R	Brain	SARC	BMP
TCGA-WK-A8XX	Lung/brain/bone/Liver	SARC	BMP
TCGA-IF-A4AJ	Lung/brain	SARC	BMP
TCGA-WK-A8Y0	Brain/lung	SARC	BMP
TCGA-EB-A5SE	Brain	SKCM	BMP
TCGA-EB-A6QZ	Brain	SKCM	BMP
TCGA-ER-A19T	Brain	SKCM	BMP
TCGA-FR-A2OS	Brain	SKCM	BMP
TCGA-GN-A26C	Brain	SKCM	BMP
TCGA-IH-A3EA	Brain	SKCM	BMP
TCGA-BR-8371	Brain	STAD	BMP
TCGA-HJ-7597	brain	STAD	BMP
TCGA-HU-A4H3	Brain	STAD	BMP
TCGA-BS-A0UM	Brain	UCEC	BMP
TCGA-AX-A2IN	Brain	UCEC	BMP
TCGA-B5-A1N2	Brain	UCEC	BMP
TCGA-AJ-A3OL	Lung, Liver, and Brain	UCEC	BMP
TCGA-N9-A4Q3	Lung/brain	UCS	BMP
TCGA-OR-A5J2	Lung	ACC	NBMP
TCGA-OR-A5LJ	Lung	ACC	NBMP
TCGA-OR-A5K6	Liver	ACC	NBMP
TCGA-OR-A5JM	Liver	ACC	NBMP
TCGA-OR-A5K0	Lung	ACC	NBMP
TCGA-OR-A5LC	Bone|Liver/Lung	ACC	NBMP
TCGA-OR-A5LL	Liver	ACC	NBMP
TCGA-OR-A5LO	Lung	ACC	NBMP
TCGA-OR-A5JS	Lung	ACC	NBMP
TCGA-OR-A5J3	Lung/liver	ACC	NBMP
TCGA-OR-A5JK	Lung	ACC	NBMP
TCGA-OR-A5J7	Lung/liver	ACC	NBMP
TCGA-P6-A5OF	Lung/liver	ACC	NBMP
TCGA-OR-A5KY	Bone|Lung|Peritoneum	ACC	NBMP
TCGA-OR-A5LB	Liver	ACC	NBMP
TCGA-OR-A5K2	Lung	ACC	NBMP
TCGA-OU-A5PI	Lung	ACC	NBMP
TCGA-OR-A5JY	Lung/liver	ACC	NBMP
TCGA-OR-A5KV	Lung	ACC	NBMP
TCGA-OR-A5J9	Lung	ACC	NBMP
TCGA-OR-A5JJ	Lung	ACC	NBMP
TCGA-OR-A5KX	Bone/Lung	ACC	NBMP
TCGA-OR-A5JA	Lung|Liver|Other, specify	ACC	NBMP
TCGA-OR-A5KZ	Bone	ACC	NBMP
TCGA-OR-A5JZ	Liver	ACC	NBMP
TCGA-OR-A5KO	Lung/liver	ACC	NBMP
TCGA-OR-A5LG	Lung	ACC	NBMP
TCGA-OR-A5K5	Lung/liver	ACC	NBMP
TCGA-OR-A5LD	Lung	ACC	NBMP
TCGA-OR-A5K9	Lung/liver	ACC	NBMP
TCGA-PK-A5HB	Lung	ACC	NBMP
TCGA-2F-A9KO	Liver	BLCA	NBMP
TCGA-2F-A9KP	Liver	BLCA	NBMP
TCGA-BT-A20T	Liver	BLCA	NBMP
TCGA-CF-A1HR	Liver	BLCA	NBMP
TCGA-DK-A2I2	Liver	BLCA	NBMP
TCGA-DK-A3WX	Liver	BLCA	NBMP
TCGA-DK-A3X2	Liver	BLCA	NBMP
TCGA-DK-A6B2	Liver	BLCA	NBMP
TCGA-DK-AA6Q	Liver	BLCA	NBMP
TCGA-FD-A3B7	Liver	BLCA	NBMP
TCGA-FD-A3SJ	Liver	BLCA	NBMP
TCGA-FJ-A3ZE	Liver	BLCA	NBMP
TCGA-HQ-A5NE	Liver	BLCA	NBMP
TCGA-K4-A83P	Liver	BLCA	NBMP
TCGA-XF-A8HG	Liver	BLCA	NBMP
TCGA-XF-A9SU	Liver	BLCA	NBMP
TCGA-XF-A9SZ	Liver	BLCA	NBMP
TCGA-XF-AAME	Liver	BLCA	NBMP
TCGA-ZF-A9R1	Liver	BLCA	NBMP
TCGA-ZF-A9R9	Liver	BLCA	NBMP
TCGA-ZF-AA56	Liver	BLCA	NBMP
TCGA-2F-A9KR	Lung	BLCA	NBMP
TCGA-4Z-AA87	Lung	BLCA	NBMP
TCGA-BL-A5ZZ	Lung	BLCA	NBMP
TCGA-CU-A3KJ	Lung	BLCA	NBMP
TCGA-CU-A3YL	Lung	BLCA	NBMP
TCGA-DK-A1A7	Lung	BLCA	NBMP
TCGA-DK-A1AB	Lung	BLCA	NBMP
TCGA-DK-A3IM	Lung	BLCA	NBMP
TCGA-DK-A3IU	Lung	BLCA	NBMP
TCGA-DK-AA6S	Lung	BLCA	NBMP
TCGA-DK-AA6W	Lung	BLCA	NBMP
TCGA-FD-A3SL	Lung	BLCA	NBMP
TCGA-FD-A3SM	Lung	BLCA	NBMP
TCGA-FD-A3SN	Lung	BLCA	NBMP
TCGA-FD-A6TH	Lung	BLCA	NBMP
TCGA-G2-A2EJ	Lung	BLCA	NBMP
TCGA-GC-A3BM	Lung	BLCA	NBMP
TCGA-GD-A2C5	Lung	BLCA	NBMP
TCGA-GD-A3OS	Lung	BLCA	NBMP
TCGA-GU-A42R	Lung	BLCA	NBMP
TCGA-GU-A763	Lung	BLCA	NBMP
TCGA-H4-A2HQ	Lung	BLCA	NBMP
TCGA-K4-A5RH	Lung	BLCA	NBMP
TCGA-UY-A9PE	Lung	BLCA	NBMP
TCGA-XF-A8HI	Lung	BLCA	NBMP
TCGA-XF-A9SV	Lung	BLCA	NBMP
TCGA-XF-A9SX	Lung	BLCA	NBMP
TCGA-XF-A9T4	Lung	BLCA	NBMP
TCGA-XF-AAMY	Lung	BLCA	NBMP
TCGA-ZF-A9RN	Lung	BLCA	NBMP
TCGA-ZF-AA4T	Lung	BLCA	NBMP
TCGA-2F-A9KW	Bone	BLCA	NBMP
TCGA-4Z-AA82	Bone	BLCA	NBMP
TCGA-4Z-AA89	Bone	BLCA	NBMP
TCGA-BL-A3JM	Bone	BLCA	NBMP
TCGA-BT-A20Q	Bone	BLCA	NBMP
TCGA-CF-A47T	Bone	BLCA	NBMP
TCGA-DK-A1AE	Bone	BLCA	NBMP
TCGA-DK-A1AF	Bone	BLCA	NBMP
TCGA-DK-A3IQ	Bone	BLCA	NBMP
TCGA-DK-AA6L	Bone	BLCA	NBMP
TCGA-DK-AA6P	Bone	BLCA	NBMP
TCGA-DK-AA75	Bone	BLCA	NBMP
TCGA-E5-A4U1	Bone	BLCA	NBMP
TCGA-E7-A3X6	Bone	BLCA	NBMP
TCGA-E7-A4IJ	Bone	BLCA	NBMP
TCGA-E7-A7PW	Bone	BLCA	NBMP
TCGA-FD-A43U	Bone	BLCA	NBMP
TCGA-FD-A5BZ	Bone	BLCA	NBMP
TCGA-G2-A2EL	Bone	BLCA	NBMP
TCGA-GV-A3JW	Bone	BLCA	NBMP
TCGA-XF-A9SK	Bone	BLCA	NBMP
TCGA-ZF-A9R3	Bone	BLCA	NBMP
TCGA-ZF-AA4U	Bone	BLCA	NBMP
TCGA-A2-A04P	Liver	BRCA	NBMP
TCGA-A7-A26H	Liver	BRCA	NBMP
TCGA-A7-A3RF	Liver	BRCA	NBMP
TCGA-AC-A2FE	Liver	BRCA	NBMP
TCGA-AO-A03P	Liver	BRCA	NBMP
TCGA-B6-A0WW	Liver	BRCA	NBMP
TCGA-C8-A12Q	Liver	BRCA	NBMP
TCGA-E2-A14Z	Liver	BRCA	NBMP
TCGA-E2-A152	Liver	BRCA	NBMP
TCGA-E2-A1IE	Liver	BRCA	NBMP
TCGA-E2-A1LL	Liver	BRCA	NBMP
TCGA-E9-A1N6	Liver	BRCA	NBMP
TCGA-E9-A226	Liver	BRCA	NBMP
TCGA-AR-A0U2	Bone,liver	BRCA	NBMP
TCGA-AR-A5QQ	Lung,Liver, bone, chest wall, adrenal glands	BRCA	NBMP
TCGA-B6-A0IB	lung, bone, liver	BRCA	NBMP
TCGA-B6-A0X5	Liver and Pleura and Bone	BRCA	NBMP
TCGA-BH-A1EY	Lung,liver	BRCA	NBMP
TCGA-E9-A2JS	Bone,liver	BRCA	NBMP
TCGA-3C-AAAU	Lung	BRCA	NBMP
TCGA-A2-A3XS	Lung	BRCA	NBMP
TCGA-B6-A0I1	Lung	BRCA	NBMP
TCGA-B6-A409	Lung	BRCA	NBMP
TCGA-D8-A73W	Lung	BRCA	NBMP
TCGA-E2-A1LE	Lung	BRCA	NBMP
TCGA-E9-A1NF	Lung	BRCA	NBMP
TCGA-EW-A1P1	Lung	BRCA	NBMP
TCGA-EW-A1P8	Lung	BRCA	NBMP
TCGA-GM-A2D9	Lung	BRCA	NBMP
TCGA-OL-A97C	Lung	BRCA	NBMP
TCGA-A2-A0EW	Bone	BRCA	NBMP
TCGA-A2-A0YC	Bone	BRCA	NBMP
TCGA-A2-A25B	Bone	BRCA	NBMP
TCGA-A2-A3XU	Bone	BRCA	NBMP
TCGA-A7-A425	Bone	BRCA	NBMP
TCGA-AC-A2QJ	Bone	BRCA	NBMP
TCGA-AO-A0J9	Bone	BRCA	NBMP
TCGA-AO-A0JA	Bone	BRCA	NBMP
TCGA-AR-A0TY	Bone	BRCA	NBMP
TCGA-AR-A0TZ	Bone	BRCA	NBMP
TCGA-AR-A2LH	Bone	BRCA	NBMP
TCGA-AR-A2LK	Bone	BRCA	NBMP
TCGA-B6-A0IE	Bone	BRCA	NBMP
TCGA-B6-A0RP	Bone	BRCA	NBMP
TCGA-B6-A0WX	Bone	BRCA	NBMP
TCGA-B6-A0WY	Bone	BRCA	NBMP
TCGA-B6-A0X4	Bone	BRCA	NBMP
TCGA-B6-A3ZX	Bone	BRCA	NBMP
TCGA-BH-A0C3	Bone	BRCA	NBMP
TCGA-D8-A1XC	Bone	BRCA	NBMP
TCGA-E2-A2P5	Bone	BRCA	NBMP
TCGA-E9-A243	Bone	BRCA	NBMP
TCGA-HN-A2OB	Bone	BRCA	NBMP
TCGA-LQ-A4E4	Bone	BRCA	NBMP
TCGA-AC-A2FM	Bone Marrow	BRCA	NBMP
TCGA-B6-A0I6	Skin and bone	BRCA	NBMP
TCGA-C5-A0TN	Pelvis/Liver	CESC	NBMP
TCGA-IR-A3LK	thoracic lymph nodes, liver, abdominal wall	CESC	NBMP
TCGA-VS-A9U6	Liver	CESC	NBMP
TCGA-VS-A8QC	Liver	CESC	NBMP
TCGA-C5-A1M6	Lung	CESC	NBMP
TCGA-C5-A1M9	Lung	CESC	NBMP
TCGA-C5-A1MH	Lung	CESC	NBMP
TCGA-DS-A0VM	Lung	CESC	NBMP
TCGA-JW-A5VI	Lung	CESC	NBMP
TCGA-IR-A3LB	Lung	CESC	NBMP
TCGA-VS-A9V0	Retroperitoneal lymph node and pelvic lymph node and lung	CESC	NBMP
TCGA-VS-A9UL	Bone	CESC	NBMP
TCGA-ZU-A8S4	Liver	CHOL	NBMP
TCGA-ZH-A8Y5	Lung	CHOL	NBMP
TCGA-3X-AAV9	Lung	CHOL	NBMP
TCGA-W5-AA34	Liver	CHOL	NBMP
TCGA-3X-AAVA	Bone/liver	CHOL	NBMP
TCGA-4G-AAZO	Liver	CHOL	NBMP
TCGA-W5-AA36	Lung/liver	CHOL	NBMP
TCGA-W5-AA2O	Liver	CHOL	NBMP
TCGA-W5-AA2T	Bone/Lung	CHOL	NBMP
TCGA-W5-AA2W	Liver	CHOL	NBMP
TCGA-A6-A567	Liver	COAD	NBMP
TCGA-RU-A8FL	Liver	COAD	NBMP
TCGA-CM-4747	Liver	COAD	NBMP
TCGA-CM-6678	Liver	COAD	NBMP
TCGA-D5-6536	Liver	COAD	NBMP
TCGA-F4-6806	Liver	COAD	NBMP
TCGA-G4-6317	Liver	COAD	NBMP
TCGA-L5-A43J	Liver	ESCA	NBMP
TCGA-R6-A6L4	Liver,left gastric node	ESCA	NBMP
TCGA-S8-A6BV	Liver	ESCA	NBMP
TCGA-V5-AASW	Liver	ESCA	NBMP
TCGA-2H-A9GH	Liver	ESCA	NBMP
TCGA-2H-A9GI	Liver	ESCA	NBMP
TCGA-2H-A9GK	Liver	ESCA	NBMP
TCGA-2H-A9GO	Liver	ESCA	NBMP
TCGA-2H-A9GQ	Liver	ESCA	NBMP
TCGA-L5-A88W	Liver	ESCA	NBMP
TCGA-L5-A8NR	Liver	ESCA	NBMP
TCGA-L5-A8NT	Liver	ESCA	NBMP
TCGA-VR-AA4D	Liver	ESCA	NBMP
TCGA-JY-A6FH	Lung,liver	ESCA	NBMP
TCGA-L7-A56G	Lung	ESCA	NBMP
TCGA-V5-AASV	Lung	ESCA	NBMP
TCGA-JY-A6FA	Lung	ESCA	NBMP
TCGA-L5-A8NJ	Lung	ESCA	NBMP
TCGA-L5-A8NS	Lung	ESCA	NBMP
TCGA-VR-A8EZ	Bone	ESCA	NBMP
TCGA-V5-A7RE	bone	ESCA	NBMP
TCGA-V5-AASX	bone	ESCA	NBMP
TCGA-CN-5359	LUNG, BONES, THUMB	HNSC	NBMP
TCGA-CN-6013	LUNG	HNSC	NBMP
TCGA-CN-6997	LUNG	HNSC	NBMP
TCGA-CQ-5325	left lung apex, C4 vertebral body, bilateral soft tissues of neck	HNSC	NBMP
TCGA-CR-5248	Lung	HNSC	NBMP
TCGA-CR-6471	Lung	HNSC	NBMP
TCGA-CR-7380	Lung	HNSC	NBMP
TCGA-CR-7386	Lung (distant mets or possible new primary)	HNSC	NBMP
TCGA-CV-5430	Lung	HNSC	NBMP
TCGA-CV-5434	Lung	HNSC	NBMP
TCGA-CV-5435	Lung	HNSC	NBMP
TCGA-DQ-5631	Lung	HNSC	NBMP
TCGA-CN-4741	lung	HNSC	NBMP
TCGA-CN-5374	lung	HNSC	NBMP
TCGA-CN-6989	lung	HNSC	NBMP
TCGA-CN-A49A	lung	HNSC	NBMP
TCGA-CQ-A4CH	Lung, Right Lower Lobe	HNSC	NBMP
TCGA-CV-7433	Lung	HNSC	NBMP
TCGA-HD-7831	Lung	HNSC	NBMP
TCGA-HD-8224	Lung	HNSC	NBMP
TCGA-MT-A7BN	lung	HNSC	NBMP
TCGA-MZ-A7D7	lung	HNSC	NBMP
TCGA-P3-A6T6	lung	HNSC	NBMP
TCGA-QK-A6IF	pulmonary nodules throughout both lungs	HNSC	NBMP
TCGA-QK-A6IH	Lung: right upper lobe	HNSC	NBMP
TCGA-T3-A92M	(Rt) Lung	HNSC	NBMP
TCGA-T3-A92N	Lung	HNSC	NBMP
TCGA-BA-4074	bone (humerus)	HNSC	NBMP
TCGA-BA-5153	bone (skull),bone (hip)	HNSC	NBMP
TCGA-CN-5363	BONE	HNSC	NBMP
TCGA-DD-A11D	Lung	LIHC	NBMP
TCGA-DD-A1EH	Lung	LIHC	NBMP
TCGA-DD-A1EK	Lung	LIHC	NBMP
TCGA-DD-A3A9	Lung	LIHC	NBMP
TCGA-DD-A4NH	Lung	LIHC	NBMP
TCGA-DD-A4NN	Lung	LIHC	NBMP
TCGA-DD-AAD5	Lung	LIHC	NBMP
TCGA-DD-AAVP	Lung	LIHC	NBMP
TCGA-DD-AAW2	Lung	LIHC	NBMP
TCGA-G3-A3CJ	Lung	LIHC	NBMP
TCGA-UB-A7MA	Lung	LIHC	NBMP
TCGA-2Y-A9GS	Lung	LIHC	NBMP
TCGA-2Y-A9GY	Lung	LIHC	NBMP
TCGA-RC-A7SH	Lung	LIHC	NBMP
TCGA-G3-A25S	Bone and Lung	LIHC	NBMP
TCGA-DD-A4NF	Bone	LIHC	NBMP
TCGA-DD-A4NS	Bone	LIHC	NBMP
TCGA-DD-AACQ	Bone	LIHC	NBMP
TCGA-DD-AAEE	Bone	LIHC	NBMP
TCGA-DD-AAEH	Bone	LIHC	NBMP
TCGA-DD-AAEI	Bone	LIHC	NBMP
TCGA-DD-AAVX	Bone	LIHC	NBMP
TCGA-UD-AAC5	Liver	MESO	NBMP
TCGA-MQ-A6BL	Bone (Scapula)	MESO	NBMP
TCGA-UD-AAC4	bone	MESO	NBMP
TCGA-3H-AB3U	Lung	MESO	NBMP
TCGA-XT-AASU	BONES, BLADDER, ADRENAL GLAND	MESO	NBMP
TCGA-3H-AB3M	Lung	MESO	NBMP
TCGA-3U-A98I	Lung	MESO	NBMP
TCGA-YS-AA4M	Bone	MESO	NBMP
TCGA-3U-A98H	Lung	MESO	NBMP
TCGA-2J-AABI	Liver	PAAD	NBMP
TCGA-2J-AABO	Liver	PAAD	NBMP
TCGA-2J-AABR	Liver	PAAD	NBMP
TCGA-2J-AABV	Liver	PAAD	NBMP
TCGA-F2-7273	Liver	PAAD	NBMP
TCGA-FB-A545	Liver	PAAD	NBMP
TCGA-FB-A5VM	Liver	PAAD	NBMP
TCGA-FB-AAQ2	Liver	PAAD	NBMP
TCGA-H6-8124	Liver	PAAD	NBMP
TCGA-H8-A6C1	Liver	PAAD	NBMP
TCGA-HV-A7OP	Liver	PAAD	NBMP
TCGA-HZ-7289	Liver	PAAD	NBMP
TCGA-HZ-7918	Liver	PAAD	NBMP
TCGA-HZ-8003	Liver	PAAD	NBMP
TCGA-IB-7890	Liver	PAAD	NBMP
TCGA-IB-A6UF	Liver	PAAD	NBMP
TCGA-IB-AAUO	Liver	PAAD	NBMP
TCGA-L1-A7W4	Liver	PAAD	NBMP
TCGA-OE-A75W	Liver	PAAD	NBMP
TCGA-PZ-A5RE	Liver	PAAD	NBMP
TCGA-RB-AA9M	Liver	PAAD	NBMP
TCGA-S4-A8RO	Liver	PAAD	NBMP
TCGA-XD-AAUI	Liver	PAAD	NBMP
TCGA-XN-A8T5	Liver	PAAD	NBMP
TCGA-2J-AAB6	Liver	PAAD	NBMP
TCGA-2J-AAB9	Liver	PAAD	NBMP
TCGA-2J-AABU	Liver	PAAD	NBMP
TCGA-3A-A9IU	Liver	PAAD	NBMP
TCGA-F2-6879	Liver	PAAD	NBMP
TCGA-IB-7645	Liver	PAAD	NBMP
TCGA-IB-7649	Liver	PAAD	NBMP
TCGA-IB-7897	Liver	PAAD	NBMP
TCGA-IB-A5SS	Liver	PAAD	NBMP
TCGA-IB-A7LX	Liver	PAAD	NBMP
TCGA-US-A774	Liver	PAAD	NBMP
TCGA-US-A77E	Liver	PAAD	NBMP
TCGA-2J-AABF	Liver/lung	PAAD	NBMP
TCGA-HZ-7924	Liver	PAAD	NBMP
TCGA-IB-7891	Lung and Liver	PAAD	NBMP
TCGA-IB-8127	Tumor Bed and Liver	PAAD	NBMP
TCGA-3A-A9IH	Lung	PAAD	NBMP
TCGA-3A-A9J0	Lung	PAAD	NBMP
TCGA-FB-AAPP	Lung	PAAD	NBMP
TCGA-HV-A5A6	Lung	PAAD	NBMP
TCGA-HZ-7926	Lung	PAAD	NBMP
TCGA-IB-8126	Lung	PAAD	NBMP
TCGA-IB-AAUR	Lung	PAAD	NBMP
TCGA-XN-A8T3	Lung	PAAD	NBMP
TCGA-3E-AAAY	Lung	PAAD	NBMP
TCGA-IB-A5SQ	Lung	PAAD	NBMP
TCGA-HV-AA8V	bone	PAAD	NBMP
TCGA-PR-A5PG	Bone/Lung/Liver	PCPG	NBMP
TCGA-QR-A6GT	Lung/Liver/Bone	PCPG	NBMP
TCGA-WB-A81E	Bone	PCPG	NBMP
TCGA-QT-A5XJ	Bone	PCPG	NBMP
TCGA-WB-A822	Bone	PCPG	NBMP
TCGA-QR-A700	Lung/liver	PCPG	NBMP
TCGA-WB-A80P	Bone/Lung	PCPG	NBMP
TCGA-G9-A9S0	Lung and Liver	PRAD	NBMP
TCGA-CH-5751	Bone	PRAD	NBMP
TCGA-EJ-5518	Bone	PRAD	NBMP
TCGA-EJ-5525	Bone	PRAD	NBMP
TCGA-VP-A878	Bone	PRAD	NBMP
TCGA-YL-A9WY	Bone	PRAD	NBMP
TCGA-KK-A8I4	Bone	PRAD	NBMP
TCGA-AF-6672	liver	READ	NBMP
TCGA-F5-6571	liver	READ	NBMP
TCGA-EI-6509	liver	READ	NBMP
TCGA-IS-A3KA	Lung	SARC	NBMP
TCGA-3B-A9HZ	Lung	SARC	NBMP
TCGA-K1-A6RU	Bone	SARC	NBMP
TCGA-DX-AB3A	Lung	SARC	NBMP
TCGA-DX-A8BU	Lung/bone	SARC	NBMP
TCGA-X6-A8C4	Lung	SARC	NBMP
TCGA-SG-A6Z4	Lung	SARC	NBMP
TCGA-DX-A8BV	Liver	SARC	NBMP
TCGA-DX-A48J	Lung	SARC	NBMP
TCGA-WK-A8XY	Lung	SARC	NBMP
TCGA-DX-A6YX	Lung/bone	SARC	NBMP
TCGA-SI-A71O	Lung	SARC	NBMP
TCGA-X6-A7WD	Lung	SARC	NBMP
TCGA-DX-AB2X	Lung	SARC	NBMP
TCGA-DX-AB30	Lung	SARC	NBMP
TCGA-X6-A8C2	Lung	SARC	NBMP
TCGA-X6-A7WC	Lung	SARC	NBMP
TCGA-FX-A48G	Lung	SARC	NBMP
TCGA-3B-A9HP	Lung	SARC	NBMP
TCGA-DX-A8BP	Lung	SARC	NBMP
TCGA-KD-A5QS	Bone	SARC	NBMP
TCGA-HB-A3L4	Liver/lung	SARC	NBMP
TCGA-X9-A973	Lung	SARC	NBMP
TCGA-DX-A7EF	Lung	SARC	NBMP
TCGA-3B-A9HL	Lung/liver	SARC	NBMP
TCGA-K1-A6RT	Lung	SARC	NBMP
TCGA-DX-A6B8	Lung	SARC	NBMP
TCGA-3B-A9HI	Lung	SARC	NBMP
TCGA-DX-A6BA	Lung/liver	SARC	NBMP
TCGA-DX-A48L	Lung	SARC	NBMP
TCGA-LI-A67I	Lung	SARC	NBMP
TCGA-DX-A3UC	Lung/liver	SARC	NBMP
TCGA-DX-A7EQ	Lung	SARC	NBMP
TCGA-DX-A7EL	Lung	SARC	NBMP
TCGA-N1-A6IA	Lung	SARC	NBMP
TCGA-DX-A3UE	Lung	SARC	NBMP
TCGA-IS-A3K7	Lung	SARC	NBMP
TCGA-DX-A3U7	Lung/liver/Bone	SARC	NBMP
TCGA-IW-A3M5	Lung	SARC	NBMP
TCGA-3B-A9HU	Lung/liver	SARC	NBMP
TCGA-HB-A43Z	Lung	SARC	NBMP
TCGA-DX-A48R	Liver	SARC	NBMP
TCGA-X9-A971	Lung/liver	SARC	NBMP
TCGA-DX-A8BZ	Lung	SARC	NBMP
TCGA-DX-AB3C	Lung	SARC	NBMP
TCGA-SI-AA8C	Lung	SARC	NBMP
TCGA-LI-A9QH	Lung	SARC	NBMP
TCGA-IE-A3OV	Lung/liver	SARC	NBMP
TCGA-DX-A8BX	Lung	SARC	NBMP
TCGA-K1-A42W	Liver	SARC	NBMP
TCGA-WK-A8XZ	Bone|Liver/Lung	SARC	NBMP
TCGA-DX-A8BG	Lung	SARC	NBMP
TCGA-X6-A7WB	Lung	SARC	NBMP
TCGA-X6-A8C6	Lung/bone	SARC	NBMP
TCGA-DX-AB2T	Lung	SARC	NBMP
TCGA-3B-A9HR	Lung/liver	SARC	NBMP
TCGA-VT-A80G	Lung	SARC	NBMP
TCGA-WK-A8XT	Lung/liver/Bone	SARC	NBMP
TCGA-DX-AB2E	Lung	SARC	NBMP
TCGA-3B-A9I0	Liver	SARC	NBMP
TCGA-DX-A3U8	Lung	SARC	NBMP
TCGA-KD-A5QU	Lung	SARC	NBMP
TCGA-DX-A1L1	Liver	SARC	NBMP
TCGA-3B-A9I1	Lung	SARC	NBMP
TCGA-DX-A6Z2	Lung	SARC	NBMP
TCGA-QQ-A5V9	Lung	SARC	NBMP
TCGA-WP-A9GB	Lung	SARC	NBMP
TCGA-X6-A7W8	Lung	SARC	NBMP
TCGA-DX-A3UD	Liver/lung	SARC	NBMP
TCGA-3B-A9HV	Lung	SARC	NBMP
TCGA-DX-AB2P	Lung	SARC	NBMP
TCGA-DX-A7EN	Lung	SARC	NBMP
TCGA-DX-A3LS	Lung	SARC	NBMP
TCGA-D3-A5GT	Lung|Liver	SKCM	NBMP
TCGA-EB-A44N	Bone|Liver	SKCM	NBMP
TCGA-BF-A1PU	Liver	SKCM	NBMP
TCGA-BF-A3DJ	Liver	SKCM	NBMP
TCGA-ER-A19K	Liver	SKCM	NBMP
TCGA-GN-A263	Liver	SKCM	NBMP
TCGA-D9-A4Z2	Lung	SKCM	NBMP
TCGA-EB-A5FP	Lung	SKCM	NBMP
TCGA-GN-A8LN	Lung	SKCM	NBMP
TCGA-ER-A2NF	Lung	SKCM	NBMP
TCGA-BR-6455	Liver	STAD	NBMP
TCGA-BR-6458	Liver	STAD	NBMP
TCGA-BR-7723	Liver	STAD	NBMP
TCGA-BR-8296	Liver	STAD	NBMP
TCGA-CD-5803	Liver	STAD	NBMP
TCGA-CD-5813	Liver	STAD	NBMP
TCGA-CD-8527	Liver	STAD	NBMP
TCGA-CD-A486	Liver	STAD	NBMP
TCGA-D7-6519	Liver,cervix	STAD	NBMP
TCGA-D7-6520	Liver	STAD	NBMP
TCGA-D7-6527	Liver	STAD	NBMP
TCGA-D7-6818	Liver	STAD	NBMP
TCGA-F1-A72C	Liver	STAD	NBMP
TCGA-VQ-A8DT	Liver	STAD	NBMP
TCGA-CD-8533	liver and lung	STAD	NBMP
TCGA-D7-5577	liver, peritoneal surfaces, non-regional/distant lymph nodes	STAD	NBMP
TCGA-MX-A663	Liver and left supraclavicular lymph node	STAD	NBMP
TCGA-FP-8209	Liver	STAD	NBMP
TCGA-HU-A4GD	Liver	STAD	NBMP
TCGA-RD-A7BS	Liver	STAD	NBMP
TCGA-RD-A7BT	Liver	STAD	NBMP
TCGA-RD-A8MW	Liver	STAD	NBMP
TCGA-RD-A8N6	Liver	STAD	NBMP
TCGA-VQ-A8DU	Liver	STAD	NBMP
TCGA-VQ-A8DV	Liver	STAD	NBMP
TCGA-VQ-A8E0	Liver	STAD	NBMP
TCGA-VQ-A8PK	Liver	STAD	NBMP
TCGA-VQ-A922	Liver	STAD	NBMP
TCGA-VQ-A928	Liver	STAD	NBMP
TCGA-VQ-A94O	Liver	STAD	NBMP
TCGA-BR-7196	Lung	STAD	NBMP
TCGA-BR-8590	Lung	STAD	NBMP
TCGA-D7-8576	Lung	STAD	NBMP
TCGA-D7-8578	Lung	STAD	NBMP
TCGA-FP-A4BF	Lung	STAD	NBMP
TCGA-VQ-A91V	Lung	STAD	NBMP
TCGA-HU-8608	Lung	STAD	NBMP
TCGA-VQ-A91Y	Lung	STAD	NBMP
TCGA-VQ-AA6G	Lung	STAD	NBMP
TCGA-BR-8367	Adrenal gland, bone	STAD	NBMP
TCGA-BR-8369	Bone	STAD	NBMP
TCGA-XE-AAOB	Liver/lung	TGCT	NBMP
TCGA-SN-A84Y	Bone	TGCT	NBMP
TCGA-2G-AAFL	Lung	TGCT	NBMP
TCGA-2G-AAG0	Lung	TGCT	NBMP
TCGA-EL-A3MX	Liver	THCA	NBMP
TCGA-FE-A238	Lung	THCA	NBMP
TCGA-BJ-A290	Lung	THCA	NBMP
TCGA-DJ-A4UR	Lung	THCA	NBMP
TCGA-EL-A4K6	Lung	THCA	NBMP
TCGA-EL-A4KI	Lung	THCA	NBMP
TCGA-FE-A22Z	Lung	THCA	NBMP
TCGA-BJ-A3PU	Lung	THCA	NBMP
TCGA-EL-A3GU	Lung	THCA	NBMP
TCGA-ET-A40Q	Lung	THCA	NBMP
TCGA-BJ-A0Z2	Bone	THCA	NBMP
TCGA-EO-A2CH	Liver	UCEC	NBMP
TCGA-EY-A1GW	Liver	UCEC	NBMP
TCGA-FI-A2EW	Liver	UCEC	NBMP
TCGA-AJ-A2QK	Liver	UCEC	NBMP
TCGA-BG-A0MA	Liver,lung	UCEC	NBMP
TCGA-KP-A3W3	Liver	UCEC	NBMP
TCGA-KP-A3W4	Liver	UCEC	NBMP
TCGA-AP-A1DP	Lung, liver, lymph nodes	UCEC	NBMP
TCGA-A5-A1OG	Lung	UCEC	NBMP
TCGA-AX-A2H7	Lung	UCEC	NBMP
TCGA-B5-A11I	Lung	UCEC	NBMP
TCGA-D1-A179	Lung	UCEC	NBMP
TCGA-E6-A2P8	Lung	UCEC	NBMP
TCGA-EY-A1GO	Lung	UCEC	NBMP
TCGA-FI-A2EY	Lung	UCEC	NBMP
TCGA-AX-A1CN	Lung	UCEC	NBMP
TCGA-DF-A2KR	Lung	UCEC	NBMP
TCGA-EO-A1Y7	Lung	UCEC	NBMP
TCGA-EO-A3AU	Lung	UCEC	NBMP
TCGA-AP-A1DQ	Lymph nodes, lung, bone	UCEC	NBMP
TCGA-B5-A11F	Bone	UCEC	NBMP
TCGA-AJ-A3I9	Bone	UCEC	NBMP
TCGA-AP-A1E4	Bone, lymph nodes	UCEC	NBMP
TCGA-N6-A4VC	Lung	UCS	NBMP
TCGA-N6-A4VD	Liver	UCS	NBMP
TCGA-N6-A4VE	Bone	UCS	NBMP
TCGA-N8-A4PO	Bone	UCS	NBMP
TCGA-N8-A4PI	Lung	UCS	NBMP
TCGA-N8-A4PL	Bone	UCS	NBMP
TCGA-NG-A4VW	Lung	UCS	NBMP
TCGA-N9-A4Q1	Liver	UCS	NBMP
TCGA-N5-A4RS	Lung	UCS	NBMP
TCGA-V4-A9EW	Liver	UVM	NBMP
TCGA-V4-A9F0	Liver	UVM	NBMP
TCGA-VD-A8KD	Liver	UVM	NBMP
TCGA-YZ-A984	Liver	UVM	NBMP
TCGA-V3-A9ZX	Liver	UVM	NBMP
TCGA-V4-A9E7	Liver	UVM	NBMP
TCGA-V4-A9EL	Liver	UVM	NBMP
TCGA-V4-A9EE	Liver	UVM	NBMP
TCGA-V4-A9E8	Liver	UVM	NBMP
TCGA-V4-A9EQ	Liver	UVM	NBMP
TCGA-V4-A9EX	Liver	UVM	NBMP
TCGA-YZ-A983	Liver	UVM	NBMP
TCGA-V4-A9EI	Liver	UVM	NBMP
TCGA-V4-A9F3	Liver	UVM	NBMP
TCGA-V4-A9F5	Liver	UVM	NBMP
TCGA-V4-A9ES	Liver	UVM	NBMP

## Sheet: NBMP-bone
Table S1B. TCGA NBMP-bone metastasis samples used in this work
bcr_patient_barcode	new_tumor_event_site	disease_code	sample_type
TCGA-OR-A5LC	Bone|Liver/Lung	ACC	NBMP
TCGA-OR-A5KY	Bone|Lung|Peritoneum	ACC	NBMP
TCGA-OR-A5KX	Bone/Lung	ACC	NBMP
TCGA-OR-A5KZ	Bone	ACC	NBMP
TCGA-2F-A9KW	Bone	BLCA	NBMP
TCGA-4Z-AA82	Bone	BLCA	NBMP
TCGA-4Z-AA89	Bone	BLCA	NBMP
TCGA-BL-A3JM	Bone	BLCA	NBMP
TCGA-BT-A20Q	Bone	BLCA	NBMP
TCGA-CF-A47T	Bone	BLCA	NBMP
TCGA-DK-A1AE	Bone	BLCA	NBMP
TCGA-DK-A1AF	Bone	BLCA	NBMP
TCGA-DK-A3IQ	Bone	BLCA	NBMP
TCGA-DK-AA6L	Bone	BLCA	NBMP
TCGA-DK-AA6P	Bone	BLCA	NBMP
TCGA-DK-AA75	Bone	BLCA	NBMP
TCGA-E5-A4U1	Bone	BLCA	NBMP
TCGA-E7-A3X6	Bone	BLCA	NBMP
TCGA-E7-A4IJ	Bone	BLCA	NBMP
TCGA-E7-A7PW	Bone	BLCA	NBMP
TCGA-FD-A43U	Bone	BLCA	NBMP
TCGA-FD-A5BZ	Bone	BLCA	NBMP
TCGA-G2-A2EL	Bone	BLCA	NBMP
TCGA-GV-A3JW	Bone	BLCA	NBMP
TCGA-XF-A9SK	Bone	BLCA	NBMP
TCGA-ZF-A9R3	Bone	BLCA	NBMP
TCGA-ZF-AA4U	Bone	BLCA	NBMP
TCGA-AR-A0U2	Bone,liver	BRCA	NBMP
TCGA-AR-A5QQ	Lung,Liver, bone, chest wall, adrenal glands	BRCA	NBMP
TCGA-B6-A0IB	lung, bone, liver	BRCA	NBMP
TCGA-B6-A0X5	Liver and Pleura and Bone	BRCA	NBMP
TCGA-E9-A2JS	Bone,liver	BRCA	NBMP
TCGA-A2-A0EW	Bone	BRCA	NBMP
TCGA-A2-A0YC	Bone	BRCA	NBMP
TCGA-A2-A25B	Bone	BRCA	NBMP
TCGA-A2-A3XU	Bone	BRCA	NBMP
TCGA-A7-A425	Bone	BRCA	NBMP
TCGA-AC-A2QJ	Bone	BRCA	NBMP
TCGA-AO-A0J9	Bone	BRCA	NBMP
TCGA-AO-A0JA	Bone	BRCA	NBMP
TCGA-AR-A0TY	Bone	BRCA	NBMP
TCGA-AR-A0TZ	Bone	BRCA	NBMP
TCGA-AR-A2LH	Bone	BRCA	NBMP
TCGA-AR-A2LK	Bone	BRCA	NBMP
TCGA-B6-A0IE	Bone	BRCA	NBMP
TCGA-B6-A0RP	Bone	BRCA	NBMP
TCGA-B6-A0WX	Bone	BRCA	NBMP
TCGA-B6-A0WY	Bone	BRCA	NBMP
TCGA-B6-A0X4	Bone	BRCA	NBMP
TCGA-B6-A3ZX	Bone	BRCA	NBMP
TCGA-BH-A0C3	Bone	BRCA	NBMP
TCGA-D8-A1XC	Bone	BRCA	NBMP
TCGA-E2-A2P5	Bone	BRCA	NBMP
TCGA-E9-A243	Bone	BRCA	NBMP
TCGA-HN-A2OB	Bone	BRCA	NBMP
TCGA-LQ-A4E4	Bone	BRCA	NBMP
TCGA-AC-A2FM	Bone Marrow	BRCA	NBMP
TCGA-B6-A0I6	Skin and bone	BRCA	NBMP
TCGA-VS-A9UL	Bone	CESC	NBMP
TCGA-3X-AAVA	Bone/liver	CHOL	NBMP
TCGA-W5-AA2T	Bone/Lung	CHOL	NBMP
TCGA-VR-A8EZ	Bone	ESCA	NBMP
TCGA-V5-A7RE	bone	ESCA	NBMP
TCGA-V5-AASX	bone	ESCA	NBMP
TCGA-CN-5359	LUNG, BONES, THUMB	HNSC	NBMP
TCGA-BA-4074	bone (humerus)	HNSC	NBMP
TCGA-BA-5153	bone (skull),bone (hip)	HNSC	NBMP
TCGA-CN-5363	BONE	HNSC	NBMP
TCGA-G3-A25S	Bone and Lung	LIHC	NBMP
TCGA-DD-A4NF	Bone	LIHC	NBMP
TCGA-DD-A4NS	Bone	LIHC	NBMP
TCGA-DD-AACQ	Bone	LIHC	NBMP
TCGA-DD-AAEE	Bone	LIHC	NBMP
TCGA-DD-AAEH	Bone	LIHC	NBMP
TCGA-DD-AAEI	Bone	LIHC	NBMP
TCGA-DD-AAVX	Bone	LIHC	NBMP
TCGA-MQ-A6BL	Bone (Scapula)	MESO	NBMP
TCGA-UD-AAC4	bone	MESO	NBMP
TCGA-XT-AASU	BONES, BLADDER, ADRENAL GLAND	MESO	NBMP
TCGA-YS-AA4M	Bone	MESO	NBMP
TCGA-HV-AA8V	bone	PAAD	NBMP
TCGA-PR-A5PG	Bone/Lung/Liver	PCPG	NBMP
TCGA-QR-A6GT	Lung/Liver/Bone	PCPG	NBMP
TCGA-WB-A81E	Bone	PCPG	NBMP
TCGA-QT-A5XJ	Bone	PCPG	NBMP
TCGA-WB-A822	Bone	PCPG	NBMP
TCGA-WB-A80P	Bone/Lung	PCPG	NBMP
TCGA-CH-5751	Bone	PRAD	NBMP
TCGA-EJ-5518	Bone	PRAD	NBMP
TCGA-EJ-5525	Bone	PRAD	NBMP
TCGA-VP-A878	Bone	PRAD	NBMP
TCGA-YL-A9WY	Bone	PRAD	NBMP
TCGA-KK-A8I4	Bone	PRAD	NBMP
TCGA-K1-A6RU	Bone	SARC	NBMP
TCGA-DX-A8BU	Lung/bone	SARC	NBMP
TCGA-DX-A6YX	Lung/bone	SARC	NBMP
TCGA-KD-A5QS	Bone	SARC	NBMP
TCGA-DX-A3U7	Lung/liver/Bone	SARC	NBMP
TCGA-WK-A8XZ	Bone|Liver/Lung	SARC	NBMP
TCGA-X6-A8C6	Lung/bone	SARC	NBMP
TCGA-WK-A8XT	Lung/liver/Bone	SARC	NBMP
TCGA-EB-A44N	Bone|Liver	SKCM	NBMP
TCGA-BR-8367	Adrenal gland, bone	STAD	NBMP
TCGA-BR-8369	Bone	STAD	NBMP
TCGA-SN-A84Y	Bone	TGCT	NBMP
TCGA-BJ-A0Z2	Bone	THCA	NBMP
TCGA-AP-A1DQ	Lymph nodes, lung, bone	UCEC	NBMP
TCGA-B5-A11F	Bone	UCEC	NBMP
TCGA-AJ-A3I9	Bone	UCEC	NBMP
TCGA-AP-A1E4	Bone, lymph nodes	UCEC	NBMP
TCGA-N6-A4VE	Bone	UCS	NBMP
TCGA-N8-A4PO	Bone	UCS	NBMP
TCGA-N8-A4PL	Bone	UCS	NBMP

## Sheet: NBMP-liver
Table S1C. TCGA NBMP-liver metastasis samples used in this work
bcr_patient_barcode	new_tumor_event_site	disease_code	sample_type
TCGA-OR-A5K6	Liver	ACC	NBMP
TCGA-OR-A5JM	Liver	ACC	NBMP
TCGA-OR-A5LC	Bone|Liver/Lung	ACC	NBMP
TCGA-OR-A5LL	Liver	ACC	NBMP
TCGA-OR-A5J3	Lung/liver	ACC	NBMP
TCGA-OR-A5J7	Lung/liver	ACC	NBMP
TCGA-P6-A5OF	Lung/liver	ACC	NBMP
TCGA-OR-A5LB	Liver	ACC	NBMP
TCGA-OR-A5JY	Lung/liver	ACC	NBMP
TCGA-OR-A5JA	Lung|Liver|Other, specify	ACC	NBMP
TCGA-OR-A5JZ	Liver	ACC	NBMP
TCGA-OR-A5KO	Lung/liver	ACC	NBMP
TCGA-OR-A5K5	Lung/liver	ACC	NBMP
TCGA-OR-A5K9	Lung/liver	ACC	NBMP
TCGA-2F-A9KO	Liver	BLCA	NBMP
TCGA-2F-A9KP	Liver	BLCA	NBMP
TCGA-BT-A20T	Liver	BLCA	NBMP
TCGA-CF-A1HR	Liver	BLCA	NBMP
TCGA-DK-A2I2	Liver	BLCA	NBMP
TCGA-DK-A3WX	Liver	BLCA	NBMP
TCGA-DK-A3X2	Liver	BLCA	NBMP
TCGA-DK-A6B2	Liver	BLCA	NBMP
TCGA-DK-AA6Q	Liver	BLCA	NBMP
TCGA-FD-A3B7	Liver	BLCA	NBMP
TCGA-FD-A3SJ	Liver	BLCA	NBMP
TCGA-FJ-A3ZE	Liver	BLCA	NBMP
TCGA-HQ-A5NE	Liver	BLCA	NBMP
TCGA-K4-A83P	Liver	BLCA	NBMP
TCGA-XF-A8HG	Liver	BLCA	NBMP
TCGA-XF-A9SU	Liver	BLCA	NBMP
TCGA-XF-A9SZ	Liver	BLCA	NBMP
TCGA-XF-AAME	Liver	BLCA	NBMP
TCGA-ZF-A9R1	Liver	BLCA	NBMP
TCGA-ZF-A9R9	Liver	BLCA	NBMP
TCGA-ZF-AA56	Liver	BLCA	NBMP
TCGA-A2-A04P	Liver	BRCA	NBMP
TCGA-A7-A26H	Liver	BRCA	NBMP
TCGA-A7-A3RF	Liver	BRCA	NBMP
TCGA-AC-A2FE	Liver	BRCA	NBMP
TCGA-AO-A03P	Liver	BRCA	NBMP
TCGA-B6-A0WW	Liver	BRCA	NBMP
TCGA-C8-A12Q	Liver	BRCA	NBMP
TCGA-E2-A14Z	Liver	BRCA	NBMP
TCGA-E2-A152	Liver	BRCA	NBMP
TCGA-E2-A1IE	Liver	BRCA	NBMP
TCGA-E2-A1LL	Liver	BRCA	NBMP
TCGA-E9-A1N6	Liver	BRCA	NBMP
TCGA-E9-A226	Liver	BRCA	NBMP
TCGA-AR-A0U2	Bone,liver	BRCA	NBMP
TCGA-AR-A5QQ	Lung,Liver, bone, chest wall, adrenal glands	BRCA	NBMP
TCGA-B6-A0IB	lung, bone, liver	BRCA	NBMP
TCGA-B6-A0X5	Liver and Pleura and Bone	BRCA	NBMP
TCGA-BH-A1EY	Lung,liver	BRCA	NBMP
TCGA-E9-A2JS	Bone,liver	BRCA	NBMP
TCGA-C5-A0TN	Pelvis/Liver	CESC	NBMP
TCGA-IR-A3LK	thoracic lymph nodes, liver, abdominal wall	CESC	NBMP
TCGA-VS-A9U6	Liver	CESC	NBMP
TCGA-VS-A8QC	Liver	CESC	NBMP
TCGA-ZU-A8S4	Liver	CHOL	NBMP
TCGA-W5-AA34	Liver	CHOL	NBMP
TCGA-3X-AAVA	Bone/liver	CHOL	NBMP
TCGA-4G-AAZO	Liver	CHOL	NBMP
TCGA-W5-AA36	Lung/liver	CHOL	NBMP
TCGA-W5-AA2O	Liver	CHOL	NBMP
TCGA-W5-AA2W	Liver	CHOL	NBMP
TCGA-A6-A567	Liver	COAD	NBMP
TCGA-RU-A8FL	Liver	COAD	NBMP
TCGA-CM-4747	Liver	COAD	NBMP
TCGA-CM-6678	Liver	COAD	NBMP
TCGA-D5-6536	Liver	COAD	NBMP
TCGA-F4-6806	Liver	COAD	NBMP
TCGA-G4-6317	Liver	COAD	NBMP
TCGA-L5-A43J	Liver	ESCA	NBMP
TCGA-R6-A6L4	Liver,left gastric node	ESCA	NBMP
TCGA-S8-A6BV	Liver	ESCA	NBMP
TCGA-V5-AASW	Liver	ESCA	NBMP
TCGA-2H-A9GH	Liver	ESCA	NBMP
TCGA-2H-A9GI	Liver	ESCA	NBMP
TCGA-2H-A9GK	Liver	ESCA	NBMP
TCGA-2H-A9GO	Liver	ESCA	NBMP
TCGA-2H-A9GQ	Liver	ESCA	NBMP
TCGA-L5-A88W	Liver	ESCA	NBMP
TCGA-L5-A8NR	Liver	ESCA	NBMP
TCGA-L5-A8NT	Liver	ESCA	NBMP
TCGA-VR-AA4D	Liver	ESCA	NBMP
TCGA-JY-A6FH	Lung,liver	ESCA	NBMP
TCGA-UD-AAC5	Liver	MESO	NBMP
TCGA-2J-AABI	Liver	PAAD	NBMP
TCGA-2J-AABO	Liver	PAAD	NBMP
TCGA-2J-AABR	Liver	PAAD	NBMP
TCGA-2J-AABV	Liver	PAAD	NBMP
TCGA-F2-7273	Liver	PAAD	NBMP
TCGA-FB-A545	Liver	PAAD	NBMP
TCGA-FB-A5VM	Liver	PAAD	NBMP
TCGA-FB-AAQ2	Liver	PAAD	NBMP
TCGA-H6-8124	Liver	PAAD	NBMP
TCGA-H8-A6C1	Liver	PAAD	NBMP
TCGA-HV-A7OP	Liver	PAAD	NBMP
TCGA-HZ-7289	Liver	PAAD	NBMP
TCGA-HZ-7918	Liver	PAAD	NBMP
TCGA-HZ-8003	Liver	PAAD	NBMP
TCGA-IB-7890	Liver	PAAD	NBMP
TCGA-IB-A6UF	Liver	PAAD	NBMP
TCGA-IB-AAUO	Liver	PAAD	NBMP
TCGA-L1-A7W4	Liver	PAAD	NBMP
TCGA-OE-A75W	Liver	PAAD	NBMP
TCGA-PZ-A5RE	Liver	PAAD	NBMP
TCGA-RB-AA9M	Liver	PAAD	NBMP
TCGA-S4-A8RO	Liver	PAAD	NBMP
TCGA-XD-AAUI	Liver	PAAD	NBMP
TCGA-XN-A8T5	Liver	PAAD	NBMP
TCGA-2J-AAB6	Liver	PAAD	NBMP
TCGA-2J-AAB9	Liver	PAAD	NBMP
TCGA-2J-AABU	Liver	PAAD	NBMP
TCGA-3A-A9IU	Liver	PAAD	NBMP
TCGA-F2-6879	Liver	PAAD	NBMP
TCGA-IB-7645	Liver	PAAD	NBMP
TCGA-IB-7649	Liver	PAAD	NBMP
TCGA-IB-7897	Liver	PAAD	NBMP
TCGA-IB-A5SS	Liver	PAAD	NBMP
TCGA-IB-A7LX	Liver	PAAD	NBMP
TCGA-US-A774	Liver	PAAD	NBMP
TCGA-US-A77E	Liver	PAAD	NBMP
TCGA-2J-AABF	Liver/lung	PAAD	NBMP
TCGA-HZ-7924	Liver	PAAD	NBMP
TCGA-IB-7891	Lung and Liver	PAAD	NBMP
TCGA-IB-8127	Tumor Bed and Liver	PAAD	NBMP
TCGA-PR-A5PG	Bone/Lung/Liver	PCPG	NBMP
TCGA-QR-A6GT	Lung/Liver/Bone	PCPG	NBMP
TCGA-QR-A700	Lung/liver	PCPG	NBMP
TCGA-G9-A9S0	Lung and Liver	PRAD	NBMP
TCGA-AF-6672	liver	READ	NBMP
TCGA-F5-6571	liver	READ	NBMP
TCGA-EI-6509	liver	READ	NBMP
TCGA-DX-A8BV	Liver	SARC	NBMP
TCGA-HB-A3L4	Liver/lung	SARC	NBMP
TCGA-3B-A9HL	Lung/liver	SARC	NBMP
TCGA-DX-A6BA	Lung/liver	SARC	NBMP
TCGA-DX-A3UC	Lung/liver	SARC	NBMP
TCGA-DX-A3U7	Lung/liver/Bone	SARC	NBMP
TCGA-3B-A9HU	Lung/liver	SARC	NBMP
TCGA-DX-A48R	Liver	SARC	NBMP
TCGA-X9-A971	Lung/liver	SARC	NBMP
TCGA-IE-A3OV	Lung/liver	SARC	NBMP
TCGA-K1-A42W	Liver	SARC	NBMP
TCGA-WK-A8XZ	Bone|Liver/Lung	SARC	NBMP
TCGA-3B-A9HR	Lung/liver	SARC	NBMP
TCGA-WK-A8XT	Lung/liver/Bone	SARC	NBMP
TCGA-3B-A9I0	Liver	SARC	NBMP
TCGA-DX-A1L1	Liver	SARC	NBMP
TCGA-DX-A3UD	Liver/lung	SARC	NBMP
TCGA-D3-A5GT	Lung|Liver	SKCM	NBMP
TCGA-EB-A44N	Bone|Liver	SKCM	NBMP
TCGA-BF-A1PU	Liver	SKCM	NBMP
TCGA-BF-A3DJ	Liver	SKCM	NBMP
TCGA-ER-A19K	Liver	SKCM	NBMP
TCGA-GN-A263	Liver	SKCM	NBMP
TCGA-BR-6455	Liver	STAD	NBMP
TCGA-BR-6458	Liver	STAD	NBMP
TCGA-BR-7723	Liver	STAD	NBMP
TCGA-BR-8296	Liver	STAD	NBMP
TCGA-CD-5803	Liver	STAD	NBMP
TCGA-CD-5813	Liver	STAD	NBMP
TCGA-CD-8527	Liver	STAD	NBMP
TCGA-CD-A486	Liver	STAD	NBMP
TCGA-D7-6519	Liver,cervix	STAD	NBMP
TCGA-D7-6520	Liver	STAD	NBMP
TCGA-D7-6527	Liver	STAD	NBMP
TCGA-D7-6818	Liver	STAD	NBMP
TCGA-F1-A72C	Liver	STAD	NBMP
TCGA-VQ-A8DT	Liver	STAD	NBMP
TCGA-CD-8533	liver and lung	STAD	NBMP
TCGA-D7-5577	liver, peritoneal surfaces, non-regional/distant lymph nodes	STAD	NBMP
TCGA-MX-A663	Liver and left supraclavicular lymph node	STAD	NBMP
TCGA-FP-8209	Liver	STAD	NBMP
TCGA-HU-A4GD	Liver	STAD	NBMP
TCGA-RD-A7BS	Liver	STAD	NBMP
TCGA-RD-A7BT	Liver	STAD	NBMP
TCGA-RD-A8MW	Liver	STAD	NBMP
TCGA-RD-A8N6	Liver	STAD	NBMP
TCGA-VQ-A8DU	Liver	STAD	NBMP
TCGA-VQ-A8DV	Liver	STAD	NBMP
TCGA-VQ-A8E0	Liver	STAD	NBMP
TCGA-VQ-A8PK	Liver	STAD	NBMP
TCGA-VQ-A922	Liver	STAD	NBMP
TCGA-VQ-A928	Liver	STAD	NBMP
TCGA-VQ-A94O	Liver	STAD	NBMP
TCGA-XE-AAOB	Liver/lung	TGCT	NBMP
TCGA-EL-A3MX	Liver	THCA	NBMP
TCGA-EO-A2CH	Liver	UCEC	NBMP
TCGA-EY-A1GW	Liver	UCEC	NBMP
TCGA-FI-A2EW	Liver	UCEC	NBMP
TCGA-AJ-A2QK	Liver	UCEC	NBMP
TCGA-BG-A0MA	Liver,lung	UCEC	NBMP
TCGA-KP-A3W3	Liver	UCEC	NBMP
TCGA-KP-A3W4	Liver	UCEC	NBMP
TCGA-AP-A1DP	Lung, liver, lymph nodes	UCEC	NBMP
TCGA-N6-A4VD	Liver	UCS	NBMP
TCGA-N9-A4Q1	Liver	UCS	NBMP
TCGA-V4-A9EW	Liver	UVM	NBMP
TCGA-V4-A9F0	Liver	UVM	NBMP
TCGA-VD-A8KD	Liver	UVM	NBMP
TCGA-YZ-A984	Liver	UVM	NBMP
TCGA-V3-A9ZX	Liver	UVM	NBMP
TCGA-V4-A9E7	Liver	UVM	NBMP
TCGA-V4-A9EL	Liver	UVM	NBMP
TCGA-V4-A9EE	Liver	UVM	NBMP
TCGA-V4-A9E8	Liver	UVM	NBMP
TCGA-V4-A9EQ	Liver	UVM	NBMP
TCGA-V4-A9EX	Liver	UVM	NBMP
TCGA-YZ-A983	Liver	UVM	NBMP
TCGA-V4-A9EI	Liver	UVM	NBMP
TCGA-V4-A9F3	Liver	UVM	NBMP
TCGA-V4-A9F5	Liver	UVM	NBMP
TCGA-V4-A9ES	Liver	UVM	NBMP

## Sheet: NBMP-lung
Table S1D. TCGA NBMP-lung metastasis samples used in this work
bcr_patient_barcode	new_tumor_event_site	disease_code	sample_type
TCGA-OR-A5J2	Lung	ACC	NBMP
TCGA-OR-A5LJ	Lung	ACC	NBMP
TCGA-OR-A5K0	Lung	ACC	NBMP
TCGA-OR-A5LC	Bone|Liver/Lung	ACC	NBMP
TCGA-OR-A5LO	Lung	ACC	NBMP
TCGA-OR-A5JS	Lung	ACC	NBMP
TCGA-OR-A5J3	Lung/liver	ACC	NBMP
TCGA-OR-A5JK	Lung	ACC	NBMP
TCGA-OR-A5J7	Lung/liver	ACC	NBMP
TCGA-P6-A5OF	Lung/liver	ACC	NBMP
TCGA-OR-A5KY	Bone|Lung|Peritoneum	ACC	NBMP
TCGA-OR-A5K2	Lung	ACC	NBMP
TCGA-OU-A5PI	Lung	ACC	NBMP
TCGA-OR-A5JY	Lung/liver	ACC	NBMP
TCGA-OR-A5KV	Lung	ACC	NBMP
TCGA-OR-A5J9	Lung	ACC	NBMP
TCGA-OR-A5JJ	Lung	ACC	NBMP
TCGA-OR-A5KX	Bone/Lung	ACC	NBMP
TCGA-OR-A5JA	Lung|Liver|Other, specify	ACC	NBMP
TCGA-OR-A5KO	Lung/liver	ACC	NBMP
TCGA-OR-A5LG	Lung	ACC	NBMP
TCGA-OR-A5K5	Lung/liver	ACC	NBMP
TCGA-OR-A5LD	Lung	ACC	NBMP
TCGA-OR-A5K9	Lung/liver	ACC	NBMP
TCGA-PK-A5HB	Lung	ACC	NBMP
TCGA-2F-A9KR	Lung	BLCA	NBMP
TCGA-4Z-AA87	Lung	BLCA	NBMP
TCGA-BL-A5ZZ	Lung	BLCA	NBMP
TCGA-CU-A3KJ	Lung	BLCA	NBMP
TCGA-CU-A3YL	Lung	BLCA	NBMP
TCGA-DK-A1A7	Lung	BLCA	NBMP
TCGA-DK-A1AB	Lung	BLCA	NBMP
TCGA-DK-A3IM	Lung	BLCA	NBMP
TCGA-DK-A3IU	Lung	BLCA	NBMP
TCGA-DK-AA6S	Lung	BLCA	NBMP
TCGA-DK-AA6W	Lung	BLCA	NBMP
TCGA-FD-A3SL	Lung	BLCA	NBMP
TCGA-FD-A3SM	Lung	BLCA	NBMP
TCGA-FD-A3SN	Lung	BLCA	NBMP
TCGA-FD-A6TH	Lung	BLCA	NBMP
TCGA-G2-A2EJ	Lung	BLCA	NBMP
TCGA-GC-A3BM	Lung	BLCA	NBMP
TCGA-GD-A2C5	Lung	BLCA	NBMP
TCGA-GD-A3OS	Lung	BLCA	NBMP
TCGA-GU-A42R	Lung	BLCA	NBMP
TCGA-GU-A763	Lung	BLCA	NBMP
TCGA-H4-A2HQ	Lung	BLCA	NBMP
TCGA-K4-A5RH	Lung	BLCA	NBMP
TCGA-UY-A9PE	Lung	BLCA	NBMP
TCGA-XF-A8HI	Lung	BLCA	NBMP
TCGA-XF-A9SV	Lung	BLCA	NBMP
TCGA-XF-A9SX	Lung	BLCA	NBMP
TCGA-XF-A9T4	Lung	BLCA	NBMP
TCGA-XF-AAMY	Lung	BLCA	NBMP
TCGA-ZF-A9RN	Lung	BLCA	NBMP
TCGA-ZF-AA4T	Lung	BLCA	NBMP
TCGA-AR-A5QQ	Lung,Liver, bone, chest wall, adrenal glands	BRCA	NBMP
TCGA-B6-A0IB	lung, bone, liver	BRCA	NBMP
TCGA-BH-A1EY	Lung,liver	BRCA	NBMP
TCGA-3C-AAAU	Lung	BRCA	NBMP
TCGA-A2-A3XS	Lung	BRCA	NBMP
TCGA-B6-A0I1	Lung	BRCA	NBMP
TCGA-B6-A409	Lung	BRCA	NBMP
TCGA-D8-A73W	Lung	BRCA	NBMP
TCGA-E2-A1LE	Lung	BRCA	NBMP
TCGA-E9-A1NF	Lung	BRCA	NBMP
TCGA-EW-A1P1	Lung	BRCA	NBMP
TCGA-EW-A1P8	Lung	BRCA	NBMP
TCGA-GM-A2D9	Lung	BRCA	NBMP
TCGA-OL-A97C	Lung	BRCA	NBMP
TCGA-C5-A1M6	Lung	CESC	NBMP
TCGA-C5-A1M9	Lung	CESC	NBMP
TCGA-C5-A1MH	Lung	CESC	NBMP
TCGA-DS-A0VM	Lung	CESC	NBMP
TCGA-JW-A5VI	Lung	CESC	NBMP
TCGA-IR-A3LB	Lung	CESC	NBMP
TCGA-VS-A9V0	Retroperitoneal lymph node and pelvic lymph node and lung	CESC	NBMP
TCGA-ZH-A8Y5	Lung	CHOL	NBMP
TCGA-3X-AAV9	Lung	CHOL	NBMP
TCGA-W5-AA36	Lung/liver	CHOL	NBMP
TCGA-W5-AA2T	Bone/Lung	CHOL	NBMP
TCGA-JY-A6FH	Lung,liver	ESCA	NBMP
TCGA-L7-A56G	Lung	ESCA	NBMP
TCGA-V5-AASV	Lung	ESCA	NBMP
TCGA-JY-A6FA	Lung	ESCA	NBMP
TCGA-L5-A8NJ	Lung	ESCA	NBMP
TCGA-L5-A8NS	Lung	ESCA	NBMP
TCGA-CN-5359	LUNG, BONES, THUMB	HNSC	NBMP
TCGA-CN-6013	LUNG	HNSC	NBMP
TCGA-CN-6997	LUNG	HNSC	NBMP
TCGA-CQ-5325	left lung apex, C4 vertebral body, bilateral soft tissues of neck	HNSC	NBMP
TCGA-CR-5248	Lung	HNSC	NBMP
TCGA-CR-6471	Lung	HNSC	NBMP
TCGA-CR-7380	Lung	HNSC	NBMP
TCGA-CR-7386	Lung (distant mets or possible new primary)	HNSC	NBMP
TCGA-CV-5430	Lung	HNSC	NBMP
TCGA-CV-5434	Lung	HNSC	NBMP
TCGA-CV-5435	Lung	HNSC	NBMP
TCGA-DQ-5631	Lung	HNSC	NBMP
TCGA-CN-4741	lung	HNSC	NBMP
TCGA-CN-5374	lung	HNSC	NBMP
TCGA-CN-6989	lung	HNSC	NBMP
TCGA-CN-A49A	lung	HNSC	NBMP
TCGA-CQ-A4CH	Lung, Right Lower Lobe	HNSC	NBMP
TCGA-CV-7433	Lung	HNSC	NBMP
TCGA-HD-7831	Lung	HNSC	NBMP
TCGA-HD-8224	Lung	HNSC	NBMP
TCGA-MT-A7BN	lung	HNSC	NBMP
TCGA-MZ-A7D7	lung	HNSC	NBMP
TCGA-P3-A6T6	lung	HNSC	NBMP
TCGA-QK-A6IF	pulmonary nodules throughout both lungs	HNSC	NBMP
TCGA-QK-A6IH	Lung: right upper lobe	HNSC	NBMP
TCGA-T3-A92M	(Rt) Lung	HNSC	NBMP
TCGA-T3-A92N	Lung	HNSC	NBMP
TCGA-DD-A11D	Lung	LIHC	NBMP
TCGA-DD-A1EH	Lung	LIHC	NBMP
TCGA-DD-A1EK	Lung	LIHC	NBMP
TCGA-DD-A3A9	Lung	LIHC	NBMP
TCGA-DD-A4NH	Lung	LIHC	NBMP
TCGA-DD-A4NN	Lung	LIHC	NBMP
TCGA-DD-AAD5	Lung	LIHC	NBMP
TCGA-DD-AAVP	Lung	LIHC	NBMP
TCGA-DD-AAW2	Lung	LIHC	NBMP
TCGA-G3-A3CJ	Lung	LIHC	NBMP
TCGA-UB-A7MA	Lung	LIHC	NBMP
TCGA-2Y-A9GS	Lung	LIHC	NBMP
TCGA-2Y-A9GY	Lung	LIHC	NBMP
TCGA-RC-A7SH	Lung	LIHC	NBMP
TCGA-G3-A25S	Bone and Lung	LIHC	NBMP
TCGA-3H-AB3U	Lung	MESO	NBMP
TCGA-3H-AB3M	Lung	MESO	NBMP
TCGA-3U-A98I	Lung	MESO	NBMP
TCGA-3U-A98H	Lung	MESO	NBMP
TCGA-2J-AABF	Liver/lung	PAAD	NBMP
TCGA-IB-7891	Lung and Liver	PAAD	NBMP
TCGA-3A-A9IH	Lung	PAAD	NBMP
TCGA-3A-A9J0	Lung	PAAD	NBMP
TCGA-FB-AAPP	Lung	PAAD	NBMP
TCGA-HV-A5A6	Lung	PAAD	NBMP
TCGA-HZ-7926	Lung	PAAD	NBMP
TCGA-IB-8126	Lung	PAAD	NBMP
TCGA-IB-AAUR	Lung	PAAD	NBMP
TCGA-XN-A8T3	Lung	PAAD	NBMP
TCGA-3E-AAAY	Lung	PAAD	NBMP
TCGA-IB-A5SQ	Lung	PAAD	NBMP
TCGA-PR-A5PG	Bone/Lung/Liver	PCPG	NBMP
TCGA-QR-A6GT	Lung/Liver/Bone	PCPG	NBMP
TCGA-QR-A700	Lung/liver	PCPG	NBMP
TCGA-WB-A80P	Bone/Lung	PCPG	NBMP
TCGA-G9-A9S0	Lung and Liver	PRAD	NBMP
TCGA-IS-A3KA	Lung	SARC	NBMP
TCGA-3B-A9HZ	Lung	SARC	NBMP
TCGA-DX-AB3A	Lung	SARC	NBMP
TCGA-DX-A8BU	Lung/bone	SARC	NBMP
TCGA-X6-A8C4	Lung	SARC	NBMP
TCGA-SG-A6Z4	Lung	SARC	NBMP
TCGA-DX-A48J	Lung	SARC	NBMP
TCGA-WK-A8XY	Lung	SARC	NBMP
TCGA-DX-A6YX	Lung/bone	SARC	NBMP
TCGA-SI-A71O	Lung	SARC	NBMP
TCGA-X6-A7WD	Lung	SARC	NBMP
TCGA-DX-AB2X	Lung	SARC	NBMP
TCGA-DX-AB30	Lung	SARC	NBMP
TCGA-X6-A8C2	Lung	SARC	NBMP
TCGA-X6-A7WC	Lung	SARC	NBMP
TCGA-FX-A48G	Lung	SARC	NBMP
TCGA-3B-A9HP	Lung	SARC	NBMP
TCGA-DX-A8BP	Lung	SARC	NBMP
TCGA-HB-A3L4	Liver/lung	SARC	NBMP
TCGA-X9-A973	Lung	SARC	NBMP
TCGA-DX-A7EF	Lung	SARC	NBMP
TCGA-3B-A9HL	Lung/liver	SARC	NBMP
TCGA-K1-A6RT	Lung	SARC	NBMP
TCGA-DX-A6B8	Lung	SARC	NBMP
TCGA-3B-A9HI	Lung	SARC	NBMP
TCGA-DX-A6BA	Lung/liver	SARC	NBMP
TCGA-DX-A48L	Lung	SARC	NBMP
TCGA-LI-A67I	Lung	SARC	NBMP
TCGA-DX-A3UC	Lung/liver	SARC	NBMP
TCGA-DX-A7EQ	Lung	SARC	NBMP
TCGA-DX-A7EL	Lung	SARC	NBMP
TCGA-N1-A6IA	Lung	SARC	NBMP
TCGA-DX-A3UE	Lung	SARC	NBMP
TCGA-IS-A3K7	Lung	SARC	NBMP
TCGA-DX-A3U7	Lung/liver/Bone	SARC	NBMP
TCGA-IW-A3M5	Lung	SARC	NBMP
TCGA-3B-A9HU	Lung/liver	SARC	NBMP
TCGA-HB-A43Z	Lung	SARC	NBMP
TCGA-X9-A971	Lung/liver	SARC	NBMP
TCGA-DX-A8BZ	Lung	SARC	NBMP
TCGA-DX-AB3C	Lung	SARC	NBMP
TCGA-SI-AA8C	Lung	SARC	NBMP
TCGA-LI-A9QH	Lung	SARC	NBMP
TCGA-IE-A3OV	Lung/liver	SARC	NBMP
TCGA-DX-A8BX	Lung	SARC	NBMP
TCGA-WK-A8XZ	Bone|Liver/Lung	SARC	NBMP
TCGA-DX-A8BG	Lung	SARC	NBMP
TCGA-X6-A7WB	Lung	SARC	NBMP
TCGA-X6-A8C6	Lung/bone	SARC	NBMP
TCGA-DX-AB2T	Lung	SARC	NBMP
TCGA-3B-A9HR	Lung/liver	SARC	NBMP
TCGA-VT-A80G	Lung	SARC	NBMP
TCGA-WK-A8XT	Lung/liver/Bone	SARC	NBMP
TCGA-DX-AB2E	Lung	SARC	NBMP
TCGA-DX-A3U8	Lung	SARC	NBMP
TCGA-KD-A5QU	Lung	SARC	NBMP
TCGA-3B-A9I1	Lung	SARC	NBMP
TCGA-DX-A6Z2	Lung	SARC	NBMP
TCGA-QQ-A5V9	Lung	SARC	NBMP
TCGA-WP-A9GB	Lung	SARC	NBMP
TCGA-X6-A7W8	Lung	SARC	NBMP
TCGA-DX-A3UD	Liver/lung	SARC	NBMP
TCGA-3B-A9HV	Lung	SARC	NBMP
TCGA-DX-AB2P	Lung	SARC	NBMP
TCGA-DX-A7EN	Lung	SARC	NBMP
TCGA-DX-A3LS	Lung	SARC	NBMP
TCGA-D3-A5GT	Lung|Liver	SKCM	NBMP
TCGA-D9-A4Z2	Lung	SKCM	NBMP
TCGA-EB-A5FP	Lung	SKCM	NBMP
TCGA-GN-A8LN	Lung	SKCM	NBMP
TCGA-ER-A2NF	Lung	SKCM	NBMP
TCGA-CD-8533	liver and lung	STAD	NBMP
TCGA-BR-7196	Lung	STAD	NBMP
TCGA-BR-8590	Lung	STAD	NBMP
TCGA-D7-8576	Lung	STAD	NBMP
TCGA-D7-8578	Lung	STAD	NBMP
TCGA-FP-A4BF	Lung	STAD	NBMP
TCGA-VQ-A91V	Lung	STAD	NBMP
TCGA-HU-8608	Lung	STAD	NBMP
TCGA-VQ-A91Y	Lung	STAD	NBMP
TCGA-VQ-AA6G	Lung	STAD	NBMP
TCGA-XE-AAOB	Liver/lung	TGCT	NBMP
TCGA-2G-AAFL	Lung	TGCT	NBMP
TCGA-2G-AAG0	Lung	TGCT	NBMP
TCGA-FE-A238	Lung	THCA	NBMP
TCGA-BJ-A290	Lung	THCA	NBMP
TCGA-DJ-A4UR	Lung	THCA	NBMP
TCGA-EL-A4K6	Lung	THCA	NBMP
TCGA-EL-A4KI	Lung	THCA	NBMP
TCGA-FE-A22Z	Lung	THCA	NBMP
TCGA-BJ-A3PU	Lung	THCA	NBMP
TCGA-EL-A3GU	Lung	THCA	NBMP
TCGA-ET-A40Q	Lung	THCA	NBMP
TCGA-BG-A0MA	Liver,lung	UCEC	NBMP
TCGA-AP-A1DP	Lung, liver, lymph nodes	UCEC	NBMP
TCGA-A5-A1OG	Lung	UCEC	NBMP
TCGA-AX-A2H7	Lung	UCEC	NBMP
TCGA-B5-A11I	Lung	UCEC	NBMP
TCGA-D1-A179	Lung	UCEC	NBMP
TCGA-E6-A2P8	Lung	UCEC	NBMP
TCGA-EY-A1GO	Lung	UCEC	NBMP
TCGA-FI-A2EY	Lung	UCEC	NBMP
TCGA-AX-A1CN	Lung	UCEC	NBMP
TCGA-DF-A2KR	Lung	UCEC	NBMP
TCGA-EO-A1Y7	Lung	UCEC	NBMP
TCGA-EO-A3AU	Lung	UCEC	NBMP
TCGA-AP-A1DQ	Lymph nodes, lung, bone	UCEC	NBMP
TCGA-N6-A4VC	Lung	UCS	NBMP
TCGA-N8-A4PI	Lung	UCS	NBMP
TCGA-NG-A4VW	Lung	UCS	NBMP
TCGA-N5-A4RS	Lung	UCS	NBMP

## Sheet: GBM
Table S1E. TCGA GBM samples used in this work
bcr_patient_barcode	disease_code	sample_type
TCGA-14-1823	GBM	primary brain cancer
TCGA-28-5208	GBM	primary brain cancer
TCGA-19-2619	GBM	primary brain cancer
TCGA-41-3915	GBM	primary brain cancer
TCGA-06-0157	GBM	primary brain cancer
TCGA-28-1753	GBM	primary brain cancer
TCGA-14-2554	GBM	primary brain cancer
TCGA-06-2570	GBM	primary brain cancer
TCGA-02-2485	GBM	primary brain cancer
TCGA-27-2521	GBM	primary brain cancer
TCGA-06-5418	GBM	primary brain cancer
TCGA-06-0156 (two samples involved: TCGA-06-0156-01A-02R-1849-01 and TCGA-06-0156-01A-03R-1849-01)	GBM	primary brain cancer
TCGA-12-3652	GBM	primary brain cancer
TCGA-19-2629	GBM	primary brain cancer
TCGA-06-0882	GBM	primary brain cancer
TCGA-06-5415	GBM	primary brain cancer
TCGA-41-2571	GBM	primary brain cancer
TCGA-06-0158	GBM	primary brain cancer
TCGA-06-0187	GBM	primary brain cancer
TCGA-06-5856	GBM	primary brain cancer
TCGA-06-2558	GBM	primary brain cancer
TCGA-32-1980	GBM	primary brain cancer
TCGA-12-3653	GBM	primary brain cancer
TCGA-41-5651	GBM	primary brain cancer
TCGA-06-0744	GBM	primary brain cancer
TCGA-06-0750	GBM	primary brain cancer
TCGA-06-0129	GBM	primary brain cancer
TCGA-06-0745	GBM	primary brain cancer
TCGA-27-2526	GBM	primary brain cancer
TCGA-19-2620	GBM	primary brain cancer
TCGA-32-5222	GBM	primary brain cancer
TCGA-06-1804	GBM	primary brain cancer
TCGA-08-0386	GBM	primary brain cancer
TCGA-28-5215	GBM	primary brain cancer
TCGA-28-5218	GBM	primary brain cancer
TCGA-06-5412	GBM	primary brain cancer
TCGA-12-0616	GBM	primary brain cancer
TCGA-28-5220	GBM	primary brain cancer
TCGA-06-2565	GBM	primary brain cancer
TCGA-12-0619	GBM	primary brain cancer
TCGA-06-5413	GBM	primary brain cancer
TCGA-06-2567	GBM	primary brain cancer
TCGA-06-0878	GBM	primary brain cancer
TCGA-14-0871	GBM	primary brain cancer
TCGA-06-0749	GBM	primary brain cancer
TCGA-26-5132	GBM	primary brain cancer
TCGA-27-1832	GBM	primary brain cancer
TCGA-41-4097	GBM	primary brain cancer
TCGA-06-0141	GBM	primary brain cancer
TCGA-27-2523	GBM	primary brain cancer
TCGA-76-4925	GBM	primary brain cancer
TCGA-06-0139	GBM	primary brain cancer
TCGA-06-0184	GBM	primary brain cancer
TCGA-27-2528	GBM	primary brain cancer
TCGA-28-5204	GBM	primary brain cancer
TCGA-06-0190	GBM	primary brain cancer
TCGA-32-2638	GBM	primary brain cancer
TCGA-14-1825	GBM	primary brain cancer
TCGA-06-0130	GBM	primary brain cancer
TCGA-06-0211	GBM	primary brain cancer
TCGA-02-2486	GBM	primary brain cancer
TCGA-06-0138	GBM	primary brain cancer
TCGA-06-2561	GBM	primary brain cancer
TCGA-06-0743	GBM	primary brain cancer
TCGA-06-5858	GBM	primary brain cancer
TCGA-28-5207	GBM	primary brain cancer
TCGA-06-0645	GBM	primary brain cancer
TCGA-06-2557	GBM	primary brain cancer
TCGA-06-0686	GBM	primary brain cancer
TCGA-06-0132	GBM	primary brain cancer
TCGA-06-5414	GBM	primary brain cancer
TCGA-06-0125	GBM	primary brain cancer
TCGA-28-2510	GBM	primary brain cancer
TCGA-12-0618	GBM	primary brain cancer
TCGA-32-2634	GBM	primary brain cancer
TCGA-12-0821	GBM	primary brain cancer
TCGA-28-2514	GBM	primary brain cancer
TCGA-06-0174	GBM	primary brain cancer
TCGA-06-5411	GBM	primary brain cancer
TCGA-19-4065	GBM	primary brain cancer
TCGA-28-5216	GBM	primary brain cancer
TCGA-27-1834	GBM	primary brain cancer
TCGA-06-5408	GBM	primary brain cancer
TCGA-32-2632	GBM	primary brain cancer
TCGA-26-5135	GBM	primary brain cancer
TCGA-32-2616	GBM	primary brain cancer
TCGA-19-2624	GBM	primary brain cancer
TCGA-76-4932	GBM	primary brain cancer
TCGA-15-1444	GBM	primary brain cancer
TCGA-06-5416	GBM	primary brain cancer
TCGA-41-2572	GBM	primary brain cancer
TCGA-06-2559	GBM	primary brain cancer
TCGA-15-0742	GBM	primary brain cancer
TCGA-14-0817	GBM	primary brain cancer
TCGA-16-0846	GBM	primary brain cancer
TCGA-32-4213	GBM	primary brain cancer
TCGA-26-5139	GBM	primary brain cancer
TCGA-27-1835	GBM	primary brain cancer
TCGA-76-4929	GBM	primary brain cancer
TCGA-06-0747	GBM	primary brain cancer
TCGA-14-1829	GBM	primary brain cancer
TCGA-06-2562	GBM	primary brain cancer
TCGA-27-1837	GBM	primary brain cancer
TCGA-02-2483	GBM	primary brain cancer
TCGA-28-2499	GBM	primary brain cancer
TCGA-06-2564	GBM	primary brain cancer
TCGA-32-1982	GBM	primary brain cancer
TCGA-06-0210	GBM	primary brain cancer
TCGA-06-0238	GBM	primary brain cancer
TCGA-14-0789	GBM	primary brain cancer
TCGA-12-3650	GBM	primary brain cancer
TCGA-28-2513	GBM	primary brain cancer
TCGA-06-0646	GBM	primary brain cancer
TCGA-14-1034	GBM	primary brain cancer
TCGA-06-0178	GBM	primary brain cancer
TCGA-19-5960	GBM	primary brain cancer
TCGA-28-5213	GBM	primary brain cancer
TCGA-76-4927	GBM	primary brain cancer
TCGA-14-0787	GBM	primary brain cancer
TCGA-32-1970	GBM	primary brain cancer
TCGA-06-5410	GBM	primary brain cancer
TCGA-26-5133	GBM	primary brain cancer
TCGA-06-5417	GBM	primary brain cancer
TCGA-06-5859	GBM	primary brain cancer
TCGA-28-5209	GBM	primary brain cancer
TCGA-02-0055	GBM	primary brain cancer
TCGA-28-2509	GBM	primary brain cancer
TCGA-19-2625	GBM	primary brain cancer
TCGA-76-4931	GBM	primary brain cancer
TCGA-27-2519	GBM	primary brain cancer
TCGA-06-2569	GBM	primary brain cancer
TCGA-06-0219	GBM	primary brain cancer
TCGA-19-1390	GBM	primary brain cancer
TCGA-26-1442	GBM	primary brain cancer
TCGA-12-5299	GBM	primary brain cancer
TCGA-06-2563	GBM	primary brain cancer
TCGA-27-2524	GBM	primary brain cancer
TCGA-26-5134	GBM	primary brain cancer
TCGA-06-0644	GBM	primary brain cancer
TCGA-12-5295	GBM	primary brain cancer
TCGA-27-1831	GBM	primary brain cancer
TCGA-06-0168	GBM	primary brain cancer
TCGA-27-1830	GBM	primary brain cancer
TCGA-02-0047	GBM	primary brain cancer
TCGA-32-2615	GBM	primary brain cancer
