# Supplementary material for: Brain metastases: It takes two factors for a primary cancer to metastasize to brain
Source: Front Oncol. 2022 Sep 28;12:1003715. doi: 10.3389/fonc.2022.1003715 (PMC9554149; doi:10.3389/fonc.2022.1003715)
Supplement: Supplementary file 3 [file Table_3.xlsx]

## Sheet: FR genes
Table S3A. Marker genes of FR
symbols
ANAPC11
BRCA1
CDC20
CDC34
POMP
PRPF19
PSMA1
PSMA2
PSMA3
PSMA4
PSMA5
PSMA6
PSMA7
PSMB1
PSMB2
PSMB3
PSMB4
PSMB5
PSMB7
PSMC1
PSMC3
PSMC4
PSMC5
PSMC6
PSMD13
PSMD14
PSMD3
PSMD4
PSMD8
PSME2
RNF7
SHFM1
TCEB1
TCEB2
UBE2C
UBE2J2
UBE2M
UBE2S
CPSF3
CPSF4
DAZAP1
ENO1
EXOSC1
EXOSC2
EXOSC4
EXOSC5
EXOSC7
EXOSC8
EXOSC9
LSM2
LSM4
LSM5
LSM7
MAGOHB
MAGOH
NAA38
NCBP1
NXT1
PABPN1
PNPT1
PPP1CA
PPP2R3B
RNPS1
WIBG

## Sheet: Enzyme genes
Table S3B. Enzyme genes used in this work
symbol
A4GALT
A4GNT
AACS
AADAT
AAK1
AANAT
AARS1
AARS2
AASDHPPT
AASS
AATK
ABAT
ABCA4
ABHD12
ABHD14B
ABHD4
ABHD5
ABHD6
ABL1
ABL2
ABO
ACAA1
ACAA2
ACACA
ACACB
ACAD8
ACADL
ACADM
ACADSB
ACAT1
ACAT2
ACER1
ACER2
ACER3
ACHE
ACLY
ACMSD
ACO1
ACO2
ACOD1
ACOT12
ACOT4
ACOT7
ACOT8
ACOT9
ACOX1
ACOX2
ACOX3
ACP1
ACP2
ACP3
ACP4
ACP5
ACP6
ACSBG1
ACSBG2
ACSL1
ACSL3
ACSL6
ACSM1
ACSM3
ACSM4
ACSM5
ACSM6
ACSS1
ACSS2
ACSS3
ACVR1
ACVR1B
ACVR1C
ACVR2A
ACVR2B
ACVRL1
ACY1
ACY3
ACYP1
ACYP2
ADA
ADAL
ADAT1
ADCY1
ADCY10
ADCY2
ADCY3
ADCY4
ADCY5
ADCY6
ADCY7
ADCY8
ADCY9
ADH1B
ADH4
ADH5
ADH6
ADH7
ADHFE1
ADI1
ADK
ADO
ADPGK
ADPRH
ADPRM
ADSL
ADSS1
ADSS2
AFMID
AGA
AGK
AGMAT
AGPAT1
AGPAT2
AGPAT3
AGPAT4
AGPAT5
AGXT
AGXT2
AHCY
AHCYL1
AHCYL2
AICDA
AK1
AK2
AK3
AK4
AK5
AK7
AK8
AKR1A1
AKR1B1
AKR1B10
AKR1C1
AKR1C2
AKR1C3
AKR1C4
AKR1D1
AKR1E2
AKT1
AKT2
AKT3
ALAD
ALAS1
ALAS2
ALDH18A1
ALDH1A1
ALDH1A2
ALDH1A3
ALDH1B1
ALDH1L1
ALDH1L2
ALDH2
ALDH3A1
ALDH3A2
ALDH3B1
ALDH3B2
ALDH4A1
ALDH5A1
ALDH6A1
ALDH7A1
ALDH8A1
ALDH9A1
ALDOA
ALDOB
ALDOC
ALG1
ALG10
ALG11
ALG12
ALG13
ALG2
ALG3
ALG5
ALG6
ALG8
ALG9
ALK
ALKBH1
ALKBH3
ALKBH4
ALKBH5
ALKBH7
ALKBH8
ALLC
ALOX12
ALOX12B
ALOX15
ALOX15B
ALOX5
ALPG
ALPI
ALPL
ALPP
AMACR
AMDHD1
AMDHD2
AMHR2
AMPD1
AMPD2
AMPD3
AMT
ANKK1
ANPEP
AOC1
AOC2
AOC3
AOX1
AOX2
APEH
APIP
APRT
ARAF
ARG1
ARG2
ARSA
ARSD
ARSF
ARSG
ARSJ
ARSK
ARSL
ART1
ART3
ART4
ART5
AS3MT
ASAH1
ASAH2
ASH1L
ASIC1
ASIC2
ASIC3
ASL
ASMT
ASNS
ASPA
ASPDH
ASPG
ASPH
ASRGL1
ASS1
ATAT1
ATE1
ATIC
ATM
ATOX1
ATP10A
ATP10B
ATP10D
ATP11A
ATP11B
ATP11C
ATP12A
ATP1A1
ATP1A2
ATP1A3
ATP1A4
ATP1B1
ATP1B2
ATP1B3
ATP1B4
ATP2A1
ATP2A2
ATP2A3
ATP2B1
ATP2B2
ATP2B3
ATP2B4
ATP2C1
ATP2C2
ATP4A
ATP4B
ATP5F1A
ATP5F1B
ATP5F1C
ATP5F1D
ATP5F1E
ATP5MC1
ATP5MC2
ATP5MC3
ATP5ME
ATP5MF
ATP5MG
ATP5PB
ATP5PD
ATP5PF
ATP5PO
ATP6V0A1
ATP6V0B
ATP6V0C
ATP6V0D1
ATP6V0E1
ATP6V1A
ATP6V1B2
ATP6V1C1
ATP6V1D
ATP6V1E1
ATP6V1F
ATP6V1G1
ATP6V1H
ATP7A
ATP7B
ATP8A1
ATP8A2
ATP8B1
ATP8B2
ATP8B3
ATP8B4
ATP9A
ATP9B
ATPAF1
ATPAF2
ATR
AUH
AURKA
AURKB
AURKC
AWAT1
AWAT2
AXL
AZIN2
B3GALNT1
B3GALNT2
B3GALT1
B3GALT4
B3GALT5
B3GALT6
B3GAT1
B3GAT2
B3GAT3
B3GNT2
B3GNT3
B3GNT5
B4GALNT1
B4GALNT3
B4GALNT4
B4GALT1
B4GALT2
B4GALT3
B4GALT4
B4GALT5
B4GALT6
B4GALT7
B4GAT1
BAAT
BAZ1B
BBOX1
BCAT1
BCAT2
BCHE
BCKDHA
BCKDHB
BCO1
BCO2
BCR
BDH1
BDH2
BHMT
BHMT2
BLK
BLVRA
BLVRB
BMP2K
BMPR1A
BMPR1B
BMPR2
BMX
BPGM
BPNT1
BPNT2
BRAF
BRSK1
BRSK2
BST1
BTD
BTK
BUB1
BUB1B
C1GALT1
C2orf49
CA1
CA10
CA11
CA13
CA3
CA4
CA5A
CA5BP1
CA6
CA7
CA8
CA9
CACNA1A
CACNA1B
CACNA1C
CACNA1D
CACNA1E
CACNA1F
CACNA1G
CACNA1H
CACNA1I
CACNA1S
CACNA2D1
CACNA2D2
CACNA2D3
CACNA2D4
CACNB1
CACNB2
CACNB3
CACNB4
CACNG1
CACNG2
CACNG3
CACNG4
CACNG5
CACNG6
CACNG7
CACNG8
CAD
CAMK1
CAMK1D
CAMK1G
CAMK2A
CAMK2B
CAMK2D
CAMK2G
CAMK2N1
CAMK2N2
CAMK4
CAMKK1
CAMKK2
CANT1
CARM1
CARNS1
CARS1
CARS2
CASK
CAT
CATSPER1
CATSPER2
CATSPER4
CATSPERB
CAVIN3
CBR1
CBR3
CBR4
CBS
CCDC109B
CD38
CDA
CDC14A
CDC14B
CDC14C
CDC25A
CDC25B
CDC25C
CDC34
CDC42BPA
CDC42BPB
CDC42BPG
CDC7
CDIPT
CDK1
CDK10
CDK11A
CDK12
CDK13
CDK14
CDK15
CDK16
CDK17
CDK18
CDK19
CDK2
CDK20
CDK3
CDK4
CDK5
CDK5R1
CDK5R2
CDK6
CDK7
CDK8
CDK9
CDKL1
CDKL2
CDKL3
CDKL4
CDKL5
CDKN2A
CDKN2B
CDKN2C
CDKN2D
CDKN3
CDO1
CDS1
CDS2
CDY1
CDY2A
CDYL
CEL
CEPT1
CERK
CERS1
CERS2
CERS3
CERS4
CERS5
CERS6
CES1
CES2
CES3
CES4A
CES5A
CFTR
CH25H
CHAC1
CHAC2
CHAT
CHDH
CHEK1
CHEK2
CHKA
CHP1
CHPF
CHPF2
CHST1
CHST15
CHSY1
CHSY3
CILK1
CIT
CKB
CKM
CKMT1A
CKMT2
CKS1B
CLC
CLCC1
CLCN1
CLCN2
CLCN6
CLCN7
CLCNKA
CLCNKB
CLIC1
CLK1
CLK2
CLK3
CLK4
CLOCK
CLP1
CLYBL
CMAS
CMBL
CMPK1
CMPK2
CMTR1
CMTR2
CNDP2
CNGA1
CNGA3
CNGB3
CNP
COASY
COLEC11
COLGALT1
COLGALT2
COMT
COQ2
COQ3
COQ5
COQ6
COQ7
COX10
COX15
CP
CPOX
CPS1
CPT1A
CPT1B
CPT1C
CPT2
CRAT
CREBBP
CRLS1
CRMP1
CROT
CRTAP
CRYL1
CRYM
CRYZ
CS
CSAD
CSGALNACT1
CSGALNACT2
CSK
CSNK1A1
CSNK1A1L
CSNK1D
CSNK1E
CSNK1G1
CSNK1G2
CSNK1G3
CSNK2A1
CSNK2A2
CTBP1
CTDNEP1
CTDP1
CTDSP1
CTDSP2
CTH
CTPS1
CTPS2
CTU1
CTU2
CUL1
CWC27
CYBB
CYBRD1
CYC1
CYCS
CYP11A1
CYP11B1
CYP11B2
CYP17A1
CYP19A1
CYP1A2
CYP1B1
CYP21A2
CYP27A1
CYP27B1
CYP2A6
CYP2B6
CYP2C19
CYP2E1
CYP2G1P
CYP2R1
CYP2S1
CYP2U1
CYP4F2
CYP4F22
CYP4X1
CYP51A1
CYP7A1
CYP8B1
D2HGDH
DAD1
DAGLA
DAGLB
DAO
DAPK1
DAPK2
DAPK3
DARS1
DARS2
DBH
DBT
DCK
DCLK1
DCLK2
DCLK3
DCT
DCTD
DCTPP1
DCUN1D1
DCXR
DDAH1
DDAH2
DDC
DDHD1
DDOST
DDR1
DDR2
DDT
DDX1
DECR1
DECR2
DEGS1
DERA
DGAT1
DGAT2
DGKA
DGKB
DGKD
DGKE
DGKG
DGKH
DGKI
DGKK
DGKQ
DGKZ
DGUOK
DHCR24
DHCR7
DHDDS
DHDH
DHFR
DHFRL1
DHODH
DHPS
DHRS3
DHRS4
DHRS9
DHTKD1
DIMT1
DIO1
DIO2
DIO3
DKC1
DLAT
DLD
DLST
DMGDH
DMPK
DNAJC6
DNM1
DNM1L
DNM2
DNM3
DNMT1
DNMT3A
DNMT3B
DOHH
DOLK
DOLPP1
DOT1L
DPAGT1
DPEP1
DPEP2
DPEP3
DPH5
DPH6
DPM1
DPM2
DPM3
DPYD
DPYS
DPYSL2
DPYSL3
DPYSL4
DPYSL5
DSE
DSTYK
DTYMK
DUOX1
DUOX2
DUPD1
DUSP1
DUSP10
DUSP12
DUSP13
DUSP14
DUSP15
DUSP16
DUSP18
DUSP19
DUSP2
DUSP21
DUSP22
DUSP23
DUSP26
DUSP28
DUSP3
DUSP4
DUSP5
DUSP6
DUSP7
DUSP8
DUSP9
DUT
DYRK1A
DYRK1B
DYRK2
DYRK3
DYRK4
EARS2
EBP
ECH1
ECHDC1
ECHS1
ECI1
ECI2
EGFR
EGLN2
EHHADH
EHMT1
EHMT2
EIF2AK1
EIF2AK2
EIF2AK3
EIF2AK4
ELOVL1
ELOVL2
ELOVL4
ELOVL5
ELOVL6
ELOVL7
ELP3
EMG1
ENO1
ENO2
ENO3
ENOPH1
ENPP1
ENPP2
ENPP3
ENPP7
ENTPD1
ENTPD2
ENTPD3
ENTPD4
ENTPD5
ENTPD6
ENTPD8
EP300
EPHA1
EPHA10
EPHA2
EPHA3
EPHA4
EPHA5
EPHA6
EPHA7
EPHA8
EPHB1
EPHB2
EPHB3
EPHB4
EPHX1
EPHX2
EPHX3
EPHX4
EPM2A
EPRS1
EPX
ERBB2
ERBB3
ERBB4
ERN1
ERN2
ERO1B
ERO1L
ESD
ETHE1
ETNK1
ETNK2
EXT1
EXT2
EXTL1
EXTL2
EXTL3
EYA1
EYA2
EYA3
EYA4
EZH1
EZH2
F13A1
F13B
FAAH
FAAH2
FADS1
FADS2
FADS6
FAH
FAM98B
FAR1
FAR2
FARS2
FARSA
FARSB
FASN
FBP1
FBP2
FCSK
FDFT1
FDPS
FECH
FER
FES
FGFR1
FGFR2
FGFR3
FGFR4
FGGY
FGR
FH
FHIT
FIG4
FKBP10
FKBP11
FKBP14
FKBP1A
FKBP1B
FKBP2
FKBP3
FKBP4
FKBP5
FKBP6
FKBP7
FKBP8
FKBP9
FKRP
FKTN
FLAD1
FLT1
FLT3
FLT4
FMO1
FMO2
FMO3
FMO4
FMO5
FMO6P
FN3K
FPGT
FRK
FRRS1
FTCD
FTH1
FTMT
FTO
FUCA1
FUCA2
FUT1
FUT2
FUT3
FUT4
FUT5
FUT6
FUT7
FUT8
FUT9
FXN
FXYD2
FYN
G6PC
G6PC2
G6PC3
G6PD
GAD1
GAD2
GAK
GAL3ST1
GALC
GALE
GALK1
GALK2
GALM
GALNS
GALT
GAMT
GANAB
GANC
GAPDH
GAPDHS
GAR1
GARS1
GART
GATB
GATM
GBA
GBA2
GBA3
GBGT1
GCAT
GCDH
GCH1
GCK
GCLC
GCLM
GCNT1
GCNT2
GCNT3
GCNT4
GCNT7
GDA
GDE1
GDPD1
GDPD2
GDPD4
GDPD5
GDPGP1
GFER
GFPT1
GFPT2
GGCT
GGCX
GGPS1
GGT2
GGT5
GGT6
GGT7
GK
GK2
GK5
GKP3
GLA
GLB1
GLB1L3
GLCE
GLDC
GLO1
GLRX
GLS
GLS2
GLUD1
GLUD2
GLUL
GLYAT
GLYATL1
GLYATL2
GLYCTK
GMDS
GMPPA
GMPPB
GMPR
GMPR2
GMPS
GNE
GNMT
GNPAT
GNPDA1
GNPDA2
GNPNAT1
GNPTAB
GOT1
GOT1L1
GOT2
GPCPD1
GPD1
GPHN
GPI
GPLD1
GPT
GPT2
GPX1
GPX2
GPX3
GPX4
GPX5
GPX6
GPX7
GPX8
GRHPR
GSR
GSS
GSTA1
GSTA2
GSTA3
GSTA4
GSTA5
GSTK1
GSTM1
GSTM2
GSTM3
GSTM4
GSTM5
GSTO1
GSTO2
GSTP1
GSTT2
GSTTP1
GSTZ1
GTF3C4
GTPBP3
GUCY1A1
GUCY1A2
GUCY1B1
GUCY1B2
GUCY2C
GUCY2D
GUCY2F
GUK1
GUSB
GYG1
GYG2
H6PD
HAAO
HACL1
HADH
HADHA
HADHB
HAGH
HAL
HAO1
HAO2
HARS1
HARS2
HASPIN
HAT1
HCCS
HCK
HCN1
HCN2
HCN3
HCN4
HDAC1
HDAC10
HDAC11
HDAC2
HDAC3
HDAC4
HDAC5
HDAC6
HDAC7
HDAC8
HDAC9
HDC
HEXA
HEXB
HGD
HIBADH
HIBCH
HIF1AN
HINT1
HIPK1
HIPK2
HIPK3
HIPK4
HK1
HK2
HK3
HKDC1
HLCS
HMBS
HMGCL
HMGCLL1
HMGCR
HMGCS1
HMGCS2
HMOX1
HMOX2
HNMT
HOGA1
HPD
HPGD
HPGDS
HPRT1
HR
HS3ST1
HS3ST2
HS3ST4
HS3ST5
HS3ST6
HSD11B1
HSD11B2
HSD17B1
HSD17B10
HSD17B11
HSD17B12
HSD17B2
HSD17B3
HSD17B4
HSD17B6
HSD17B7
HSD17B8
HSD3B1
HSD3B2
HSD3B7
HTD2
HUNK
HYI
IARS1
IARS2
ICMT
IDH1
IDH2
IDH3A
IDH3B
IDH3G
IDI1
IDI2
IDNK
IDO1
IDO2
IGF1R
IL4I1
ILK
ILKAP
IMPA1
IMPA2
IMPDH1
IMPDH2
INMT
INPP1
INPP4A
INPP4B
INPP5A
INPP5B
INPP5D
INPP5E
INPP5F
INPP5J
INPP5K
INPPL1
INSR
INSRR
IP6K1
IP6K2
IP6K3
IPMK
IPPK
IRAK1
IRAK3
IRAK4
ISPD
ISYNA1
ITK
ITPA
ITPK1
ITPKA
ITPKB
ITPKC
IVD
IYD
JAK1
JAK2
JAK3
JMJD6
JMJD7
KALRN
KARS1
KAT2A
KAT2B
KAT5
KAT6A
KAT6B
KAT7
KAT8
KCNA1
KCNA10
KCNA2
KCNA3
KCNA4
KCNA5
KCNA6
KCNA7
KCNAB1
KCNAB2
KCNAB3
KCNB1
KCNB2
KCNC1
KCNC2
KCNC3
KCNC4
KCND1
KCND2
KCND3
KCNE1
KCNE2
KCNE4
KCNF1
KCNG1
KCNG2
KCNG3
KCNG4
KCNH1
KCNH2
KCNH3
KCNH4
KCNH5
KCNH6
KCNJ1
KCNJ10
KCNJ11
KCNJ12
KCNJ13
KCNJ15
KCNJ16
KCNJ2
KCNJ3
KCNJ4
KCNJ5
KCNJ6
KCNJ8
KCNJ9
KCNK1
KCNK10
KCNK12
KCNK13
KCNK15
KCNK16
KCNK17
KCNK18
KCNK2
KCNK3
KCNK4
KCNK5
KCNK6
KCNK7
KCNK9
KCNMA1
KCNMB1
KCNMB3
KCNMB3P1
KCNMB4
KCNN1
KCNN2
KCNN3
KCNN4
KCNQ1
KCNQ2
KCNQ3
KCNQ4
KCNQ5
KCNS1
KCNS2
KCNS3
KCNT1
KCNT2
KCNU1
KCNV1
KCNV2
KDM1A
KDM1B
KDM2A
KDM2B
KDM3A
KDM3B
KDM4A
KDM4B
KDM4C
KDM4D
KDM4E
KDM5A
KDM5B
KDM5C
KDM5D
KDM6A
KDM6B
KDM8
KDR
KDSR
KHK
KIT
KL
KMO
KMT2A
KMT2B
KMT2C
KMT2D
KMT2E
KMT5A
KMT5B
KMT5C
KYAT1
KYAT3
KYNU
L2HGDH
L3HYPDH
LALBA
LARGE1
LARGE2
LARS1
LARS2
LATS1
LATS2
LBR
LCAT
LCK
LCLAT1
LCMT1
LCMT2
LCT
LDHA
LDHAL6A
LDHAL6B
LDHB
LDHC
LDHD
LGALS13
LHPP
LIG1
LIG3
LIG4
LIMK1
LIMK2
LIPA
LIPC
LIPE
LIPF
LIPG
LIPT1
LIPT2
LMTK2
LMTK3
LOC151242
LOX
LOXL1
LOXL2
LOXL3
LOXL4
LPCAT1
LPCAT2
LPCAT3
LPCAT4
LPL
LPO
LPPR4
LRAT
LRRK1
LRRK2
LRTOMT
LSG1
LSS
LTA4H
LTC4S
LTK
LYN
LYPLA1
LYPLA2
LYZ
LYZL1
LYZL2
LYZL6
MAGT1
MAK
MAN1A1
MAN1A2
MAN1B1
MAN1C1
MAN2A1
MAN2A2
MAN2B1
MAN2B2
MAN2C1
MANBA
MANEA
MAOA
MAOB
MAP2K1
MAP2K2
MAP2K3
MAP2K4
MAP2K5
MAP2K6
MAP2K7
MAP3K1
MAP3K10
MAP3K11
MAP3K12
MAP3K13
MAP3K14
MAP3K15
MAP3K19
MAP3K2
MAP3K20
MAP3K21
MAP3K3
MAP3K4
MAP3K5
MAP3K6
MAP3K7
MAP3K8
MAP3K9
MAP4K1
MAP4K2
MAP4K3
MAP4K4
MAP4K5
MAPKAPK2
MAPKAPK3
MAPKAPK5
MARCHF6
MARCKS
MARK1
MARK2
MARK3
MARK4
MARS1
MARS2
MAST1
MAST2
MAST3
MAST4
MASTL
MAT1A
MAT2A
MAT2B
MATK
MBOAT1
MBOAT2
MBOAT7
MCAT
MCCC1
MCCC2
MCEE
MCU
MDH1
MDH2
ME1
ME2
ME3
MECOM
MECR
MELK
MERTK
MET
METAP1
METAP2
METTL1
METTL14
METTL3
MFSD4B
MGAT1
MGAT2
MGAT3
MGAT4A
MGAT4B
MGAT4C
MGAT5
MGAT5B
MGC26597
MGLL
MGMT
MGST1
MGST2
MGST3
MICAL1
MICU1
MICU2
MINK1
MINPP1
MIOX
MKNK1
MKNK2
MLYCD
MMAB
MMACHC
MMADHC
MMGT1
MMUT
MOCOS
MOCS1
MOCS2
MOCS3
MOGAT1
MOGAT2
MOGAT3
MOGS
MOK
MOS
MPC1
MPC2
MPI
MPST
MRI1
MSMO1
MST1R
MTAP
MT-ATP6
MT-ATP8
MT-CYB
MTG1
MTHFD1
MTHFD1L
MTHFD2
MTHFD2L
MTHFR
MTHFS
MTM1
MTMR14
MTMR3
MTMR4
MTO1
MTOR
MTR
MTRR
MTTE
MTTG
MTTL1
MTTN
MTTP
MUSK
MVD
MVK
MYLK
MYLK2
MYLK3
MYLK4
MYO3A
MYO3B
N6AMT1
NAA20
NAA25
NAA50
NAAA
NADK
NADSYN1
NAE1
NAGA
NAGK
NAGLU
NAGPA
NAGS
NALCN
NAMPT
NANP
NANS
NAPEPLD
NAPRT
NARS1
NARS2
NAT1
NAT2
NAT8
NAXD
NAXE
NCOA1
NCOA3
NDUFAB1
NDUFAF6
NEDD4L
NEK1
NEK10
NEK11
NEK2
NEK3
NEK4
NEK5
NEK6
NEK7
NEK8
NEK9
NFS1
NGLY1
NHP2
NIM1K
NIT2
NKAIN1
NKAIN2
NKAIN3
NKAIN4
NME1
NME2
NME2P1
NME3
NME4
NME5
NME6
NME7
NMNAT1
NMNAT2
NMNAT3
NMRK1
NMRK2
NMT1
NMT2
NNMT
NNT
NOCT
NOP10
NOS1
NOS2
NOS3
NOX1
NOX3
NOX4
NOX5
NPL
NPR1
NPR2
NQO1
NQO2
NRK
NSD1
NSD2
NSD3
NSDHL
NSUN2
NT5C1A
NT5C1B
NT5C2
NT5C3A
NT5E
NTAN1
NTAQ1
NTPCR
NTRK1
NTRK2
NTRK3
NUAK1
NUAK2
NUDT1
NUDT11
NUDT14
NUDT18
NUDT2
NUDT5
NUDT9
NUS1
OAS1
OAS2
OAS3
OAT
OBSCN
OC90
OCRL
ODC1
OGA
OGDH
OGT
OLAH
OPLAH
ORAI1
OST4
OTC
OXCT1
OXCT2
OXSM
OXSR1
P3H1
P3H2
P3H3
P4HA1
P4HA2
P4HA3
P4HB
PACSIN1
PACSIN3
PADI1
PADI2
PADI3
PADI4
PADI6
PAFAH1B1
PAFAH1B2
PAFAH1B3
PAFAH2
PAH
PAICS
PAK1
PAK2
PAK3
PAK4
PAK5
PAK6
PAM
PANK1
PANK2
PANK3
PANK4
PAOX
PAPL
PAPSS1
PAPSS2
PARK7
PARS2
PASK
PATZ1
PBK
PC
PCBD1
PCBD2
PCCA
PCCB
PCK1
PCK2
PCMT1
PCYOX1
PCYT1A
PCYT1B
PCYT2
PDE10A
PDE11A
PDE1A
PDE1B
PDE1C
PDE2A
PDE3A
PDE3B
PDE4A
PDE4B
PDE4C
PDE4D
PDE5A
PDE6A
PDE6B
PDE6C
PDE6H
PDE7A
PDE7B
PDE8A
PDE8B
PDE9A
PDF
PDGFRA
PDGFRB
PDHA1
PDHA2
PDHB
PDIK1L
PDK1
PDK2
PDK3
PDK4
PDP1
PDP2
PDPK1
PDPK2P
PDPR
PDSS1
PDSS2
PDXK
PDXP
PEAK1
PECR
PEMT
PFAS
PFKFB1
PFKFB2
PFKFB3
PFKFB4
PFKL
PFKM
PFKP
PGAM1
PGAM2
PGD
PGGHG
PGK1
PGK2
PGLS
PGLYRP2
PGM1
PGM2
PGM2L1
PGM3
PGP
PGPEP1
PGS1
PHF2
PHF8
PHGDH
PHLPP1
PHLPP2
PHOSPHO1
PHOSPHO2
PHPT1
PHYH
PI4K2A
PI4K2B
PI4KA
PI4KB
PIGA
PIGC
PIGH
PIGL
PIGP
PIGQ
PIK3C2A
PIK3C2B
PIK3C2G
PIK3C3
PIK3CA
PIK3CB
PIK3CD
PIK3CG
PIK3R1
PIK3R2
PIK3R3
PIK3R4
PIK3R5
PIK3R6
PIKFYVE
PIM1
PIM2
PIN1
PIN4
PINK1
PIP4K2A
PIP4K2B
PIP4K2C
PIP4P1
PIP4P2
PIP5K1A
PIP5K1B
PIP5K1C
PIP5KL1
PIPOX
PISD
PKLR
PKM
PKMYT1
PKN1
PKN2
PKN3
PLA1A
PLA2G10
PLA2G12A
PLA2G15
PLA2G1B
PLA2G2A
PLA2G2D
PLA2G2E
PLA2G2F
PLA2G3
PLA2G4A
PLA2G4B
PLA2G4C
PLA2G4D
PLA2G4E
PLA2G4F
PLA2G5
PLA2G6
PLA2G7
PLAAT1
PLAAT2
PLAAT3
PLAAT4
PLAAT5
PLB1
PLCB1
PLCB2
PLCB3
PLCB4
PLCD1
PLCD3
PLCD4
PLCE1
PLCG1
PLCG2
PLCH1
PLCH2
PLCZ1
PLD1
PLD2
PLD3
PLD4
PLD6
PLK1
PLK2
PLK3
PLK4
PLK5
PLOD1
PLOD2
PLOD3
PLPP1
PLPP2
PLPP3
PLPPR2
PLPPR3
PMM1
PMM2
PMVK
PNCK
PNKP
PNLIP
PNLIPRP2
PNLIPRP3
PNMT
PNP
PNPLA2
PNPLA3
PNPLA4
PNPLA6
PNPLA8
PNPO
POMGNT1
POMGNT2
POMK
POMT1
POMT2
PON1
PON2
POR
PPA1
PPA2
PPAPDC1A
PPAT
PPCDC
PPCS
PPEF1
PPEF2
PPFIA3
PPIA
PPIAL4A
PPIB
PPIC
PPID
PPIE
PPIF
PPIG
PPIH
PPIL1
PPIL2
PPIL3
PPIL4
PPIL6
PPIP5K1
PPIP5K2
PPM1A
PPM1B
PPM1D
PPM1E
PPM1F
[truncated: 781 more rows]

## Sheet: 20 key enzymes-1
Table S3C. Median of TPM expressions of 20 key enzyme genes
Note: enzymes that catalyze H+-producing reactions are marked in red color.
symbol	ID	Median TPM expression BMP samples	Median TPM expression NBMP samples	Median TPM expression NBMP-bone samples	Median TPM expression NBMP-liver samples	Median TPM expression NBMP-lung samples	Median TPM expression GBM samples
ARSA	ENSG00000100299	34.61	30.21	30.81	29.11	30.79	38.07
CANT1	ENSG00000171302	41.95	37.17	39.7	37.96	35.92	43.81
CASK	ENSG00000147044	12.34	8.89	8.37	9.55	8.54	16.96
CERK	ENSG00000100422	25.48	19.19	17.16	18.54	20.68	25.32
EPHA4	ENSG00000116106	3.89	1.74	1.7	1.35	1.92	10.66
EPHX2	ENSG00000120915	6.47	3.75	4.39	3.73	3.7	6.46
EYA4	ENSG00000112319	0.08	0.17	0.16	0.16	0.2	1.48
EZH2	ENSG00000106462	14.61	8.53	8.76	7.89	9.85	15.81
FMO6P	ENSG00000117507	0.02	0.02	0.02	0.02	0.02	0
FYN	ENSG00000010810	11.32	9.37	9.81	9.01	10.56	85.21
GCAT	ENSG00000100116	15.85	13.76	15.59	10.7	14.88	21.85
GLYATL2	ENSG00000156689	0.15	0.06	0.12	0.05	0.07	0.45
MYO3A	ENSG00000095777	0.1	0.04	0.02	0.05	0.03	0.01
NMNAT2	ENSG00000157064	1.62	0.97	0.64	1.02	1.06	3.61
PDE11A	ENSG00000128655	0.17	0.13	0.1	0.24	0.09	0.12
PDE3A	ENSG00000172572	4.35	1.94	1.82	2.46	1.64	2.93
PGLS	ENSG00000130313	40.61	36.71	37.28	36.43	36.73	46.74
ULK1	ENSG00000177169	19.7	17.45	18.65	16.11	19.05	24.56
XDH	ENSG00000158125	0.79	0.58	0.42	0.63	0.42	0.01
YARS1	ENSG00000134684	29.19	23.15	23.2	20.67	25.02	29.39

## Sheet: 20 key enzymes-2
Table S3D. Information of 20 key enzyme genes
symbol	ID	description	references	H+ producing?	Enzymatic reaction (obtained from Uniprot)
ARSA	ENSG00000100299	ARSA: hydrolyzes cerebroside sulfate to cerebroside and sulfate; used in nervous system. ARSA is critical for neuronal cell survival and it regulates myelination.	https://www.proteinatlas.org/ENSG00000100299-ARSA 10.1038/mt.2015.106	Y	H2O + N-acyl-1-β-D-(3-O-sulfo)-galactosyl-sphing-4-enine → a β-D-galactosyl-(1↔1ʼ)-N-acylsphing-4-enine + H+ + sulfate
CANT1	ENSG00000171302	CANT1: hydrolysis of a nucleotide into a nucleoside and a phosphate, working in brain and nervous system. It is associated with brain metastasis in humans with metastatic breast cancer.	https://www.proteinatlas.org/ENSG00000171302-CANT1 10.31219/osf.io/4j7n2 10.31219/osf.io/p56wv	Y	a ribonucleoside 5'-diphosphate + H2O → a ribonucleoside 5'-phosphate + H+ + phosphate
CASK	ENSG00000147044	CASK: calcium/calmodulin-dependent serine protein kinase: These proteins are scaffold proteins and located at synapses in the brain and nervous system. This gene regulate Notch signaling pathway, it is up-regulated in the brain metastatic group of breast cancers.	https://www.proteinatlas.org/ENSG00000147044-CASK 10.1158/1541-7786.MCR-09-0234	Y	ATP + L-seryl-[protein] → ADP + H+ + O-phospho-L-seryl-[protein]
CERK	ENSG00000100422	CERK: converts ceramide to ceramide 1-phosphate (C1P), a sphingolipid metabolite, high level expression in brain and nervous system. It promotes cell migration and tumor metastasis.	https://www.proteinatlas.org/ENSG00000100422-CERK 10.1016/j.cellsig.2008.11.003	Y	an N-acylsphing-4-enine + ATP → ADP + an N-acylsphing-4-enine 1-phosphate + H+
EPHA4	ENSG00000116106	EPHA4: ephrin receptor subfamily of the protein-tyrosine kinase family, working particularly in the nervous system and regulates axon guidance and proliferation of neural stem cells in brain. EphA4 promotes cell proliferation and migration through a novel EphA4-FGFR1 signaling pathway in the human brain tumors. It also promotes lymph node metastasis of TNBC.	https://www.proteinatlas.org/ENSG00000116106-EPHA4 10.3389/fnagi.2020.00007 10.1158/1535-7163.MCT-07-2263 10.3390/diagnostics12020366	Y	ATP + L-tyrosyl-[protein] → ADP + H+ + O-phospho-L-tyrosyl-[protein]
EPHX2	ENSG00000120915	EPHX2 converts epoxides to the corresponding dihydrodiols (xenobiotic metabolism, metabolism of polyunsaturated fatty acid), used in nervous system. It alter neuronal susceptibility to ischemic cell death.	https://www.proteinatlas.org/ENSG00000120915-EPHX2 10.1523/JNEUROSCI.0056-07.2007	NA	NA
EYA4	ENSG00000112319	EYA4: Tyrosine phosphatase, promotes efficient DNA repair. (it can be used as a prognostic marker and provide a potential therapeutic target in patients with low grade glioma) used in brain and nervous system.	https://www.proteinatlas.org/ENSG00000112319-EYA4 10.1016/j.wneu.2020.07.094	NA	NA
EZH2	ENSG00000106462	EZH2: associates with the embryonic ectoderm development. It is essential in regulating the development and function of central nervous system. In brain metastatic cells, enhancer of EZH2 is highly expressed and phosphorylated at tyrosine-696 (pY696-EZH2) by nuclear-localized Src tyrosine kinase. pY696-EZH2 can function as a methyltransferase-independent transcription factor to facilitate the bra…	https://www.proteinatlas.org/ENSG00000106462-EZH2 10.1073/pnas.1002530107 10.7150/ijbs.28129 10.1126/scitranslmed.aaz5387 10.1016/j.ijrobp.2014.08.244	Y	L-lysyl27-[histone H3] + 3 S-adenosyl-L-methionine → 3 H+ + N6,N6,N6-trimethyl-L-lysyl27-[histone H3] + 3 S-adenosyl-L-homocysteine
FMO6P	ENSG00000117507	FMO6P: enable monooxygenase activity, expresssed brain and nervous system.	https://www.genecards.org/cgi-bin/carddisp.pl?gene=FMO6P&keywords=FMO6P	NA	NA
FYN	ENSG00000010810	FYN: protein-tyrosine kinase, implicated in the control of cell growth, highly expressed in brain and nervous system. This gene is related to the brain metastasis of breast cancer, and has been identified as a drug-target gene.	https://www.proteinatlas.org/ENSG00000010810-FYN 10.1158/0008-5472.CAN-12-4617	Y	ATP + L-tyrosyl-[protein] → ADP + H+ + O-phospho-L-tyrosyl-[protein]
GCAT	ENSG00000100116	GCAT: catalyzes the reaction between 2-amino-3-ketobutyrate and coenzyme A to form glycine and acetyl-CoA, expressed in embryonic brain and nervous system.	https://www.proteinatlas.org/ENSG00000100116-GCAT	NA	NA
GLYATL2	ENSG00000156689	GLYATL2: Enables glycine N-acyltransferase activity, involved in fatty acid catabolic process, expressed in fetal brain and nervous system. Glycine-N-acyltransferase regluates brain metastasis of breast cancer.	https://www.genecards.org/cgi-bin/carddisp.pl?gene=GLYATL2 10.31219/osf.io/b6eqm	Y	an acyl-CoA + glycine → an N-acylglycine + CoA + H+
MYO3A	ENSG00000095777	MYO3A: actin-dependent motor protein, expressed in brain and nervous system. The MIP-1β-driven cancer cell invasion and metastasis was dependent on upregulated expression levels of MYO3A.	https://www.genecards.org/cgi-bin/carddisp.pl?gene=MYO3A&keywords=MYO3A 10.1080/2162402X.2016.1196299	Y	ATP + L-seryl-[protein] → ADP + H+ + O-phospho-L-seryl-[protein]
NMNAT2	ENSG00000157064	NMNAT2: acts as an axon maintenance factor, highly expressed in brain and nervous system.	https://www.proteinatlas.org/ENSG00000157064-NMNAT2 10.1371/journal.pbio.1000300	Y	diphosphate + NAD+ → H+ + ATP + β-nicotinamide D-ribonucleotide
PDE11A	ENSG00000128655	hydrolysis of both cAMP and cGMP to 5'-AMP and 5'-GMP, respectively. Highly expressed in brain, especially in hippocampus.	https://www.proteinatlas.org/ENSG00000128655-PDE11A/tissue 10.1073/pnas.1000730107	Y	3',5'-cyclic GMP + H2O → GMP + H+
PDE3A	ENSG00000172572	PDE3A: hydrolyze both cAMP and cGMP, expressed in brain and nervous system. PDE3A promots the translocation of CCDC88A from the cytoplasm to nuclei, thereby boosting the invasion–metastasis cascade in breast cancer, including brain metastasis.	https://www.proteinatlas.org/ENSG00000172572-PDE3A 10.1158/1535-7163.MCT-18-1233	Y	a nucleoside 3',5'-cyclic phosphate + H2O → a nucleoside 5'-phosphate + H+
PGLS	ENSG00000130313	Hydrolysis of 6-phosphogluconolactone to 6-phosphogluconate, used in nervous system. PGLS is involed in energy metabolism in brain metastatic cells of breast cancers.	https://www.proteinatlas.org/ENSG00000130313-PGLS 10.1158/0008-5472.CAN-06-3137	Y	6-phospho-D-glucono-1,5-lactone + H2O → 6-phospho-D-gluconate + H+
ULK1	ENSG00000177169	ULK1: Serine/threonine-protein kinase involved in autophagy in response to starvation, expressed in brain and nervous system. It works in brain iron accumulation and regulates axon guidance in the developing forebrain neurons. It also regulates brain metastasis of breast cancer.	https://www.proteinatlas.org/ENSG00000177169-ULK1 https://www.genecards.org/cgi-bin/carddisp.pl?gene=ULK1&keywords=ULK1 10.1080/15548627.2017.1386820 10.7150/jca.50137	Y	ATP + L-seryl-[protein] → ADP + H+ + O-phospho-L-seryl-[protein]
XDH	ENSG00000158125	XDH: involved in the oxidative catabolism of purines, expressed in brain and central nervous system. XDH is necessary for neurons to keep the maintenance of cold tolerance. It is associated with brain metastasis of papillary thyroid carcinomas.	https://www.genecards.org/cgi-bin/carddisp.pl?gene=XDH&keywords=XDH 10.15252/embr.201948671 https://www.ncbi.nlm.nih.gov/pmc/articles/PMC5088282/	Y	H2O + NAD+ + xanthine → H+ + NADH + urate
YARS1	ENSG00000134684	YARS1: catalyze the aminoacylation of tRNA, used in brain and nervous system. It promotes metastasis of lung cancer cells.	https://www.proteinatlas.org/ENSG00000134684-YARS1 10.3389/fcell.2020.599765	Y	ATP + L-tyrosine + tRNATyr → AMP + diphosphate + H+ + L-tyrosyl-tRNATyr

## Sheet: coexpressed enzymes
Table S3E. Enzymes co-expressed with the 20 key enzyme genes
symbol	ID	the most correlated enzyme	corresponding PCC	H+ producing?	Enzymatic reaction (obtained from Uniprot)
AK2	ENSG00000004455	YARS1	0.658961	NA	NA
UBE2T	ENSG00000077152	EZH2	0.711814	NA	NA
CDC7	ENSG00000097046	EZH2	0.665486	Y	ATP + L-seryl-[protein] → ADP + H+ + O-phospho-L-seryl-[protein]
ATP5D	ENSG00000099624	PGLS	0.6098	NA	NA
CDKN3	ENSG00000100526	EZH2	0.613577	NA	NA
SUV39H1	ENSG00000101945	EZH2	0.615391	Y	L-lysyl9-[histone H3] + 3 S-adenosyl-L-methionine → 3 H+ + N6,N6,N6-trimethyl-L-lysyl9-[histone H3] + 3 S-adenosyl-L-homocysteine
PIK3CG	ENSG00000105851	PDE3A	0.628465	Y	a 1,2-diacyl-sn-glycero-3-phospho-(1D-myo-inositol) + ATP → a 1,2-diacyl-sn-glycero-3-phospho-(1D-myo-inositol-3-phosphate) + ADP + H+
WHSC1	ENSG00000109685	EZH2	0.659378	Y	L-lysyl4-[histone H3] + 2 S-adenosyl-L-methionine = 2 H+ + N6,N6-dimethyl-L-lysyl4-[histone H3] + 2 S-adenosyl-L-homocysteine
TTK	ENSG00000112742	EZH2	0.627412	Y	ATP + L-seryl-[protein] → ADP + H+ + O-phospho-L-seryl-[protein]
PDE1A	ENSG00000115252	PDE3A	0.633696	Y	a nucleoside 3',5'-cyclic phosphate + H2O → a nucleoside 5'-phosphate + H+
F13A1	ENSG00000124491	FYN	0.628787	NA	NA
ALKBH7	ENSG00000125652	PGLS	0.648219	NA	NA
MAP2K2	ENSG00000126934	PGLS	0.646012	Y	ATP + L-seryl-[protein] → ADP + H+ + O-phospho-L-seryl-[protein]
DNMT1	ENSG00000130816	EZH2	0.637138	Y	a 2'-deoxycytidine in DNA + S-adenosyl-L-methionine → a 5-methyl-2'-deoxycytidine in DNA + H+ + S-adenosyl-L-homocysteine
SCN7A	ENSG00000136546	PDE3A	0.657127	NA	NA
PLK4	ENSG00000142731	EZH2	0.637811	Y	ATP + L-seryl-[protein] → ADP + H+ + O-phospho-L-seryl-[protein]
CHEK1	ENSG00000149554	EZH2	0.628883	Y	ATP + L-seryl-[protein] → ADP + H+ + O-phospho-L-seryl-[protein]
BUB1B	ENSG00000156970	EZH2	0.685483	Y	ATP + L-seryl-[protein] → ADP + H+ + O-phospho-L-seryl-[protein]
KIT	ENSG00000157404	PDE3A	0.664225	Y	ATP + L-tyrosyl-[protein] → ADP + H+ + O-phospho-L-tyrosyl-[protein]
CDC25C	ENSG00000158402	EZH2	0.628656	NA	NA
MELK	ENSG00000165304	EZH2	0.692657	Y	ATP + L-tyrosyl-[protein] → ADP + H+ + O-phospho-L-tyrosyl-[protein]
RRM1	ENSG00000167325	EZH2	0.615838	NA	NA
BUB1	ENSG00000169679	EZH2	0.676631	Y	ATP + L-seryl-[protein] → ADP + H+ + O-phospho-L-seryl-[protein]
CDK1	ENSG00000170312	EZH2	0.648243	Y	ATP + L-seryl-[protein] → ADP + H+ + O-phospho-L-seryl-[protein]
CTPS1	ENSG00000171793	EZH2	0.669074	Y	ATP + H2O + L-glutamine + UTP → ADP + CTP + 2 H+ + L-glutamate + phosphate
TYMS	ENSG00000176890	EZH2	0.64752	NA	NA
IARS	ENSG00000196305	YARS1	0.601701	NA	NA

## Sheet: pathways
Table S3F. Pathways enriched by the enzymes
		red：cell-cycle activity light green：nucleotide metabolism green: phosphorylation/dephosphorylation blue: epigenomic activities orange: second messenger signaling purple: stress-response
type	ID	Description	GeneRatio	BgRatio	pvalue	p.adjust	qvalue	geneID	Count
BP	GO:0044772	mitotic cell cycle phase transition	10/41	417/17784	2.64197e-08	2.72019e-05	1.81529e-05	CDC7/BUB1/CDC25C/TTK/EZH2/MELK/CDK1/CHEK1/CDKN3/BUB1B	10
BP	GO:1901990	regulation of mitotic cell cycle phase transition	8/41	293/17784	2.94091e-07	0.000137929	9.20453e-05	CDC7/BUB1/CDC25C/TTK/EZH2/CDK1/CHEK1/BUB1B	8
BP	GO:0051783	regulation of nuclear division	6/41	139/17784	7.34525e-07	0.000258369	0.00017242	BUB1/CDC25C/TTK/CHEK1/PDE3A/BUB1B	6
BP	GO:1901987	regulation of cell cycle phase transition	8/41	380/17784	2.08192e-06	0.000488211	0.000325803	CDC7/BUB1/CDC25C/TTK/EZH2/CDK1/CHEK1/BUB1B	8
BP	GO:1901991	negative regulation of mitotic cell cycle phase transition	6/41	173/17784	2.63417e-06	0.000529468	0.000353335	BUB1/TTK/EZH2/CDK1/CHEK1/BUB1B	6
BP	GO:0045839	negative regulation of mitotic nuclear division	4/41	48/17784	4.39537e-06	0.000773037	0.000515878	BUB1/TTK/CHEK1/BUB1B	4
BP	GO:0007088	regulation of mitotic nuclear division	5/41	110/17784	5.18483e-06	0.000810562	0.00054092	BUB1/CDC25C/TTK/CHEK1/BUB1B	5
BP	GO:0007346	regulation of mitotic cell cycle	8/41	448/17784	7.01453e-06	0.000822453	0.000548856	CDC7/BUB1/CDC25C/TTK/EZH2/CDK1/CHEK1/BUB1B	8
BP	GO:0051784	negative regulation of nuclear division	4/41	56/17784	8.18699e-06	0.000822793	0.000549082	BUB1/TTK/CHEK1/BUB1B	4
BP	GO:0007093	mitotic cell cycle checkpoint signaling	5/41	123/17784	8.95462e-06	0.000839944	0.000560528	BUB1/TTK/CDK1/CHEK1/BUB1B	5
BP	GO:0000086	G2/M transition of mitotic cell cycle	5/41	131/17784	1.2168e-05	0.00103703	0.000692054	CDC7/CDC25C/MELK/CDK1/CHEK1	5
BP	GO:0045930	negative regulation of mitotic cell cycle	6/41	227/17784	1.25299e-05	0.00103703	0.000692054	BUB1/TTK/EZH2/CDK1/CHEK1/BUB1B	6
BP	GO:1901988	negative regulation of cell cycle phase transition	6/41	241/17784	1.7591e-05	0.00126511	0.000844261	BUB1/TTK/EZH2/CDK1/CHEK1/BUB1B	6
BP	GO:0044839	cell cycle G2/M phase transition	5/41	142/17784	1.79831e-05	0.00126511	0.000844261	CDC7/CDC25C/MELK/CDK1/CHEK1	5
BP	GO:0071459	protein localization to chromosome, centromeric region	3/41	23/17784	1.95068e-05	0.00130696	0.000872186	TTK/CDK1/BUB1B	3
BP	GO:0010971	positive regulation of G2/M transition of mitotic cell cycle	3/41	27/17784	3.20119e-05	0.00195829	0.00130685	CDC7/CDC25C/CDK1	3
BP	GO:0000075	cell cycle checkpoint signaling	5/41	163/17784	3.49127e-05	0.00204676	0.00136588	BUB1/TTK/CDK1/CHEK1/BUB1B	5
BP	GO:0034502	protein localization to chromosome	4/41	84/17784	4.10517e-05	0.00231039	0.00154181	TTK/EZH2/CDK1/BUB1B	4
BP	GO:1902751	positive regulation of cell cycle G2/M phase transition	3/41	30/17784	4.42206e-05	0.0023499	0.00156818	CDC7/CDC25C/CDK1	3
BP	GO:0010948	negative regulation of cell cycle process	6/41	285/17784	4.5094e-05	0.0023499	0.00156818	BUB1/TTK/EZH2/CDK1/CHEK1/BUB1B	6
BP	GO:0010389	regulation of G2/M transition of mitotic cell cycle	4/41	89/17784	5.15174e-05	0.00258875	0.00172758	CDC7/CDC25C/CDK1/CHEK1	4
BP	GO:1903046	meiotic cell cycle process	5/41	188/17784	6.88828e-05	0.00325333	0.00217108	BUB1/CDC25C/TTK/PDE3A/BUB1B	5
BP	GO:0045787	positive regulation of cell cycle	6/41	308/17784	6.93674e-05	0.00325333	0.00217108	CDC7/PLK4/CDC25C/EZH2/CDK1/CHEK1	6
BP	GO:1902749	regulation of cell cycle G2/M phase transition	4/41	97/17784	7.21409e-05	0.00326439	0.00217846	CDC7/CDC25C/CDK1/CHEK1	4
BP	GO:0007094	mitotic spindle assembly checkpoint signaling	3/41	38/17784	9.07137e-05	0.00346583	0.00231289	BUB1/TTK/BUB1B	3
BP	GO:0071173	spindle assembly checkpoint signaling	3/41	38/17784	9.07137e-05	0.00346583	0.00231289	BUB1/TTK/BUB1B	3
BP	GO:0071174	mitotic spindle checkpoint signaling	3/41	38/17784	9.07137e-05	0.00346583	0.00231289	BUB1/TTK/BUB1B	3
BP	GO:0031577	spindle checkpoint signaling	3/41	39/17784	9.8116e-05	0.00363287	0.00242436	BUB1/TTK/BUB1B	3
BP	GO:0045841	negative regulation of mitotic metaphase/anaphase transition	3/41	40/17784	0.000105902	0.00382061	0.00254965	BUB1/TTK/BUB1B	3
BP	GO:1902100	negative regulation of metaphase/anaphase transition of cell cycle	3/41	42/17784	0.000122659	0.00394101	0.00262999	BUB1/TTK/BUB1B	3
BP	GO:0033046	negative regulation of sister chromatid segregation	3/41	43/17784	0.000131647	0.00394101	0.00262999	BUB1/TTK/BUB1B	3
BP	GO:0033048	negative regulation of mitotic sister chromatid segregation	3/41	43/17784	0.000131647	0.00394101	0.00262999	BUB1/TTK/BUB1B	3
BP	GO:2000816	negative regulation of mitotic sister chromatid separation	3/41	43/17784	0.000131647	0.00394101	0.00262999	BUB1/TTK/BUB1B	3
BP	GO:1901989	positive regulation of cell cycle phase transition	4/41	115/17784	0.000139699	0.00400564	0.00267312	CDC7/CDC25C/EZH2/CDK1	4
BP	GO:0051985	negative regulation of chromosome segregation	3/41	45/17784	0.000150888	0.00400564	0.00267312	BUB1/TTK/BUB1B	3
BP	GO:1905819	negative regulation of chromosome separation	3/41	45/17784	0.000150888	0.00400564	0.00267312	BUB1/TTK/BUB1B	3
BP	GO:0033047	regulation of mitotic sister chromatid segregation	3/41	46/17784	0.000161157	0.00419903	0.00280218	BUB1/TTK/BUB1B	3
BP	GO:0051445	regulation of meiotic cell cycle	3/41	48/17784	0.000183034	0.00440956	0.00294268	CDC25C/TTK/PDE3A	3
BP	GO:0090068	positive regulation of cell cycle process	5/41	232/17784	0.000184907	0.00440956	0.00294268	CDC7/PLK4/CDC25C/EZH2/CDK1	5
BP	GO:0045786	negative regulation of cell cycle	6/41	372/17784	0.000194836	0.004494	0.00299903	BUB1/TTK/EZH2/CDK1/CHEK1/BUB1B	6
BP	GO:1901993	regulation of meiotic cell cycle phase transition	2/41	10/17784	0.000230643	0.00515103	0.00343749	CDC25C/TTK	2
BP	GO:0051321	meiotic cell cycle	5/41	247/17784	0.000247261	0.00543588	0.00362758	BUB1/CDC25C/TTK/PDE3A/BUB1B	5
BP	GO:0044771	meiotic cell cycle phase transition	2/41	11/17784	0.000281486	0.00609308	0.00406616	CDC25C/TTK	2
BP	GO:0000280	nuclear division	6/41	416/17784	0.000355167	0.00735054	0.00490531	BUB1/CDC25C/TTK/CHEK1/PDE3A/BUB1B	6
BP	GO:0030071	regulation of mitotic metaphase/anaphase transition	3/41	60/17784	0.00035525	0.00735054	0.00490531	BUB1/TTK/BUB1B	3
BP	GO:0007091	metaphase/anaphase transition of mitotic cell cycle	3/41	62/17784	0.00039137	0.00798054	0.00532573	BUB1/TTK/BUB1B	3
BP	GO:1902099	regulation of metaphase/anaphase transition of cell cycle	3/41	63/17784	0.000410282	0.00816336	0.00544774	BUB1/TTK/BUB1B	3
BP	GO:0140014	mitotic nuclear division	5/41	276/17784	0.000411939	0.00816336	0.00544774	BUB1/CDC25C/TTK/CHEK1/BUB1B	5
BP	GO:0010965	regulation of mitotic sister chromatid separation	3/41	65/17784	0.000449849	0.00867037	0.00578608	BUB1/TTK/BUB1B	3
BP	GO:0044784	metaphase/anaphase transition of cell cycle	3/41	65/17784	0.000449849	0.00867037	0.00578608	BUB1/TTK/BUB1B	3
BP	GO:0051306	mitotic sister chromatid separation	3/41	67/17784	0.000491787	0.00910453	0.00607582	BUB1/TTK/BUB1B	3
BP	GO:0033045	regulation of sister chromatid segregation	3/41	72/17784	0.000607386	0.0105904	0.00706738	BUB1/TTK/BUB1B	3
BP	GO:1905818	regulation of chromosome separation	3/41	72/17784	0.000607386	0.0105904	0.00706738	BUB1/TTK/BUB1B	3
BP	GO:0140013	meiotic nuclear division	4/41	171/17784	0.000633221	0.0107342	0.00716339	BUB1/TTK/PDE3A/BUB1B	4
BP	GO:0034501	protein localization to kinetochore	2/41	17/17784	0.000689963	0.0111584	0.00744642	TTK/CDK1	2
BP	GO:1903083	protein localization to condensed chromosome	2/41	17/17784	0.000689963	0.0111584	0.00744642	TTK/CDK1	2
BP	GO:0033044	regulation of chromosome organization	4/41	179/17784	0.000751467	0.0117479	0.00783987	BUB1/TTK/BUB1B/DNMT1	4
BP	GO:0045132	meiotic chromosome segregation	3/41	82/17784	0.000887629	0.0132861	0.00886635	BUB1/TTK/BUB1B	3
BP	GO:2001251	negative regulation of chromosome organization	3/41	83/17784	0.000919446	0.0136175	0.00908749	BUB1/TTK/BUB1B	3
BP	GO:0051983	regulation of chromosome segregation	3/41	89/17784	0.0011256	0.016327	0.0108956	BUB1/TTK/BUB1B	3
BP	GO:0051304	chromosome separation	3/41	93/17784	0.00127801	0.0177789	0.0118646	BUB1/TTK/BUB1B	3
BP	GO:1901992	positive regulation of mitotic cell cycle phase transition	3/41	93/17784	0.00127801	0.0177789	0.0118646	CDC7/CDC25C/CDK1	3
BP	GO:0007095	mitotic G2 DNA damage checkpoint signaling	2/41	29/17784	0.00202399	0.0252014	0.0168179	CDK1/CHEK1	2
BP	GO:0006260	DNA replication	4/41	251/17784	0.00260381	0.0314698	0.0210011	CDC7/CDK1/RRM1/CHEK1	4
BP	GO:0045931	positive regulation of mitotic cell cycle	3/41	121/17784	0.00271244	0.0323423	0.0215833	CDC7/CDC25C/CDK1	3
BP	GO:0007098	centrosome cycle	3/41	126/17784	0.00304153	0.0353672	0.023602	PLK4/CDK1/CHEK1	3
BP	GO:0031507	heterochromatin assembly	2/41	37/17784	0.00328168	0.036801	0.0245588	DNMT1/SUV39H1	2
BP	GO:0045740	positive regulation of DNA replication	2/41	39/17784	0.00364062	0.0393716	0.0262742	CDC7/CDK1	2
BP	GO:0044818	mitotic G2/M transition checkpoint	2/41	41/17784	0.00401705	0.0403713	0.0269414	CDK1/CHEK1	2
KEGG	hsa04110	Cell cycle	7/36	126/7872	1.29259e-06	7.38697e-05	6.50005e-05	CDC7/BUB1/CDC25C/TTK/CDK1/CHEK1/BUB1B	7
Reactome	R-HSA-75035	Chk1/Chk2(Cds1) mediated inactivation of Cyclin B:Cdk1 complex	3/38	13/10601	1.18569e-05	0.00170146	0.00126681	CDC25C/CDK1/CHEK1	3
Reactome	R-HSA-15869	Metabolism of nucleotides	5/38	98/10601	2.40141e-05	0.00229735	0.00171048	AK2/CTPS1/XDH/RRM1/TYMS	5
Reactome	R-HSA-176187	Activation of ATR in response to replication stress	3/38	37/10601	0.000303548	0.0174237	0.0129727	CDC7/CDC25C/CHEK1	3
Reactome	R-HSA-69620	Cell Cycle Checkpoints	6/38	282/10601	0.000452911	0.019476	0.0145008	CDC7/BUB1/CDC25C/CDK1/CHEK1/BUB1B	6
BP	GO:0046777	protein autophosphorylation	8/41	225/17784	3.86665e-08	2.72019e-05	1.81529e-05	EPHA4/KIT/TTK/FYN/MELK/MYO3A/ULK1/MAP2K2	8
BP	GO:0071900	regulation of protein serine/threonine kinase activity	7/41	356/17784	1.51939e-05	0.00118766	0.000792571	EPHA4/KIT/CDC25C/PIK3CG/EZH2/CDKN3/MAP2K2	7
BP	GO:0071902	positive regulation of protein serine/threonine kinase activity	5/41	198/17784	8.80039e-05	0.00346583	0.00231289	EPHA4/KIT/PIK3CG/EZH2/MAP2K2	5
BP	GO:0018107	peptidyl-threonine phosphorylation	4/41	112/17784	0.00012613	0.00394101	0.00262999	TTK/CDK1/CHEK1/ULK1	4
BP	GO:0018210	peptidyl-threonine modification	4/41	121/17784	0.000169965	0.00434803	0.00290161	TTK/CDK1/CHEK1/ULK1	4
BP	GO:0061647	histone H3-K9 modification	3/41	48/17784	0.000183034	0.00440956	0.00294268	CHEK1/DNMT1/SUV39H1	3
BP	GO:0018108	peptidyl-tyrosine phosphorylation	6/41	372/17784	0.000194836	0.004494	0.00299903	EPHA4/KIT/TTK/FYN/MELK/MAP2K2	6
BP	GO:0018212	peptidyl-tyrosine modification	6/41	375/17784	0.000203484	0.00461778	0.00308163	EPHA4/KIT/TTK/FYN/MELK/MAP2K2	6
BP	GO:0018105	peptidyl-serine phosphorylation	5/41	311/17784	0.000708331	0.0113252	0.00755779	CDC7/TTK/CDK1/ULK1/MAP2K2	5
BP	GO:0045860	positive regulation of protein kinase activity	5/41	380/17784	0.00172734	0.0229281	0.0153008	EPHA4/KIT/PIK3CG/EZH2/MAP2K2	5
BP	GO:0016572	histone phosphorylation	2/41	37/17784	0.00328168	0.036801	0.0245588	CDK1/CHEK1	2
BP	GO:0046683	response to organophosphorus	3/41	130/17784	0.00332177	0.036801	0.0245588	PIK3CG/PDE3A/TYMS	3
BP	GO:0033674	positive regulation of kinase activity	5/41	458/17784	0.00386963	0.0403713	0.0269414	EPHA4/KIT/PIK3CG/EZH2/MAP2K2	5
BP	GO:0009112	nucleobase metabolic process	4/41	34/17784	1.07229e-06	0.000301743	0.000201365	CTPS1/XDH/RRM1/TYMS	4
BP	GO:0006206	pyrimidine nucleobase metabolic process	3/41	16/17784	6.23775e-06	0.000822453	0.000548856	CTPS1/RRM1/TYMS	3
BP	GO:0009117	nucleotide metabolic process	8/41	447/17784	6.9008e-06	0.000822453	0.000548856	AK2/CTPS1/NMNAT2/XDH/PDE1A/RRM1/TYMS/CASK	8
BP	GO:0006753	nucleoside phosphate metabolic process	8/41	455/17784	7.85604e-06	0.000822793	0.000549082	AK2/CTPS1/NMNAT2/XDH/PDE1A/RRM1/TYMS/CASK	8
BP	GO:0009123	nucleoside monophosphate metabolic process	4/41	74/17784	2.4891e-05	0.0015919	0.00106234	AK2/XDH/TYMS/CASK	4
BP	GO:0009167	purine ribonucleoside monophosphate metabolic process	3/41	41/17784	0.00011408	0.00394101	0.00262999	AK2/XDH/CASK	3
BP	GO:0009262	deoxyribonucleotide metabolic process	3/41	43/17784	0.000131647	0.00394101	0.00262999	XDH/RRM1/TYMS	3
BP	GO:0009126	purine nucleoside monophosphate metabolic process	3/41	44/17784	0.000141054	0.00400564	0.00267312	AK2/XDH/CASK	3
BP	GO:0009165	nucleotide biosynthetic process	5/41	220/17784	0.00014434	0.00400564	0.00267312	AK2/CTPS1/NMNAT2/RRM1/TYMS	5
BP	GO:1901293	nucleoside phosphate biosynthetic process	5/41	222/17784	0.000150575	0.00400564	0.00267312	AK2/CTPS1/NMNAT2/RRM1/TYMS	5
BP	GO:0009161	ribonucleoside monophosphate metabolic process	3/41	58/17784	0.000321353	0.00685066	0.00457172	AK2/XDH/CASK	3
BP	GO:0009263	deoxyribonucleotide biosynthetic process	2/41	14/17784	0.000463694	0.00869889	0.00580512	RRM1/TYMS	2
BP	GO:0072527	pyrimidine-containing compound metabolic process	3/41	80/17784	0.000826115	0.012773	0.00852394	CTPS1/RRM1/TYMS	3
BP	GO:0009148	pyrimidine nucleoside triphosphate biosynthetic process	2/41	19/17784	0.000864997	0.0130866	0.00873319	CTPS1/TYMS	2
BP	GO:0009162	deoxyribonucleoside monophosphate metabolic process	2/41	22/17784	0.0011634	0.0167031	0.0111466	XDH/TYMS	2
BP	GO:0009259	ribonucleotide metabolic process	5/41	350/17784	0.00120166	0.0170781	0.0113969	AK2/CTPS1/XDH/PDE1A/CASK	5
BP	GO:0019693	ribose phosphate metabolic process	5/41	361/17784	0.00137817	0.0187508	0.0125132	AK2/CTPS1/XDH/PDE1A/CASK	5
BP	GO:0009147	pyrimidine nucleoside triphosphate metabolic process	2/41	24/17784	0.00138599	0.0187508	0.0125132	CTPS1/TYMS	2
BP	GO:0006221	pyrimidine nucleotide biosynthetic process	2/41	29/17784	0.00202399	0.0252014	0.0168179	CTPS1/TYMS	2
BP	GO:0072528	pyrimidine-containing compound biosynthetic process	2/41	33/17784	0.00261689	0.0314698	0.0210011	CTPS1/TYMS	2
BP	GO:0009394	2'-deoxyribonucleotide metabolic process	2/41	39/17784	0.00364062	0.0393716	0.0262742	XDH/TYMS	2
BP	GO:0009154	purine ribonucleotide catabolic process	2/41	41/17784	0.00401705	0.0403713	0.0269414	XDH/PDE1A	2
BP	GO:0019692	deoxyribose phosphate metabolic process	2/41	41/17784	0.00401705	0.0403713	0.0269414	XDH/TYMS	2
KEGG	hsa00230	Purine metabolism	7/36	123/7872	1.09802e-06	7.38697e-05	6.50005e-05	AK2/XDH/PDE11A/PDE1A/RRM1/PDE3A/CANT1	7
KEGG	hsa01232	Nucleotide metabolism	6/36	83/7872	1.73132e-06	7.38697e-05	6.50005e-05	AK2/CTPS1/XDH/RRM1/CANT1/TYMS	6
KEGG	hsa00240	Pyrimidine metabolism	4/36	58/7872	0.000131109	0.0041955	0.00369176	CTPS1/RRM1/CANT1/TYMS	4
Reactome	R-HSA-499943	Interconversion of nucleotide di- and triphosphates	4/38	29/10601	3.12609e-06	0.000897189	0.000667997	AK2/CTPS1/RRM1/TYMS	4
BP	GO:0040029	regulation of gene expression, epigenetic	4/41	103/17784	9.11411e-05	0.00346583	0.00231289	EZH2/CHEK1/DNMT1/SUV39H1	4
BP	GO:0045814	negative regulation of gene expression, epigenetic	3/41	48/17784	0.000183034	0.00440956	0.00294268	EZH2/DNMT1/SUV39H1	3
BP	GO:0018209	peptidyl-serine modification	5/41	331/17784	0.000937079	0.0137341	0.00916529	CDC7/TTK/CDK1/ULK1/MAP2K2	5
BP	GO:0034968	histone lysine methylation	3/41	109/17784	0.00201548	0.0252014	0.0168179	EZH2/DNMT1/SUV39H1	3
BP	GO:0018022	peptidyl-lysine methylation	3/41	118/17784	0.00252607	0.031177	0.0208057	EZH2/DNMT1/SUV39H1	3
BP	GO:0051567	histone H3-K9 methylation	2/41	37/17784	0.00328168	0.036801	0.0245588	DNMT1/SUV39H1	2
BP	GO:0016570	histone modification	5/41	449/17784	0.00355603	0.0390886	0.0260854	EZH2/CDK1/CHEK1/DNMT1/SUV39H1	5
BP	GO:0016571	histone methylation	3/41	135/17784	0.00369371	0.0393716	0.0262742	EZH2/DNMT1/SUV39H1	3
BP	GO:0043406	positive regulation of MAP kinase activity	4/41	112/17784	0.00012613	0.00394101	0.00262999	EPHA4/KIT/PIK3CG/EZH2	4
BP	GO:0043951	negative regulation of cAMP-mediated signaling	2/41	14/17784	0.000463694	0.00869889	0.00580512	PDE11A/PDE3A	2
BP	GO:0046037	GMP metabolic process	2/41	16/17784	0.00060968	0.0105904	0.00706738	XDH/CASK	2
BP	GO:0043410	positive regulation of MAPK cascade	6/41	469/17784	0.000669338	0.0111584	0.00744642	XDH/EPHA4/KIT/PIK3CG/EZH2/MAP2K2	6
BP	GO:0043405	regulation of MAP kinase activity	4/41	177/17784	0.000720551	0.0113912	0.00760179	EPHA4/KIT/PIK3CG/EZH2	4
BP	GO:0046033	AMP metabolic process	2/41	19/17784	0.000864997	0.0130866	0.00873319	AK2/XDH	2
BP	GO:0019934	cGMP-mediated signaling	2/41	29/17784	0.00202399	0.0252014	0.0168179	PDE11A/PDE3A	2
BP	GO:0043949	regulation of cAMP-mediated signaling	2/41	35/17784	0.00294038	0.034476	0.0230072	PDE11A/PDE3A	2
BP	GO:0014065	phosphatidylinositol 3-kinase signaling	3/41	142/17784	0.00425574	0.0421678	0.0281402	KIT/FYN/PIK3CG	3
Reactome	R-HSA-418457	cGMP effects	2/38	16/10601	0.00145462	0.0463862	0.0345366	PDE11A/PDE1A	2
BP	GO:0034390	smooth muscle cell apoptotic process	2/41	28/17784	0.00188716	0.0245855	0.0164069	PDE1A/DNMT1	2
BP	GO:0034391	regulation of smooth muscle cell apoptotic process	2/41	28/17784	0.00188716	0.0245855	0.0164069	PDE1A/DNMT1	2
BP	GO:0045471	response to ethanol	3/41	135/17784	0.00369371	0.0393716	0.0262742	FYN/CDK1/TYMS	3
BP	GO:0009410	response to xenobiotic stimulus	5/41	458/17784	0.00386963	0.0403713	0.0269414	CTPS1/FYN/CDK1/PDE3A/TYMS	5
BP	GO:0034599	cellular response to oxidative stress	4/41	281/17784	0.00390217	0.0403713	0.0269414	FYN/EZH2/MELK/CDK1	4
BP	GO:0042542	response to hydrogen peroxide	3/41	143/17784	0.00434003	0.0427022	0.0284969	FYN/EZH2/CDK1	3
BP	GO:0031099	regeneration	5/41	191/17784	7.42434e-05	0.00326439	0.00217846	EPHA4/EZH2/CDK1/ULK1/TYMS	5
BP	GO:0048308	organelle inheritance	2/41	15/17784	0.00053425	0.00963705	0.00643119	CDK1/MAP2K2	2
BP	GO:0048313	Golgi inheritance	2/41	15/17784	0.00053425	0.00963705	0.00643119	CDK1/MAP2K2	2
BP	GO:0048285	organelle fission	6/41	463/17784	0.000625654	0.0107342	0.00716339	BUB1/CDC25C/TTK/CHEK1/PDE3A/BUB1B	6
BP	GO:0031100	animal organ regeneration	3/41	75/17784	0.000684402	0.0111584	0.00744642	EZH2/CDK1/TYMS	3
BP	GO:0007623	circadian rhythm	4/41	207/17784	0.00128888	0.0177789	0.0118646	EZH2/CDK1/TYMS/SUV39H1	4
BP	GO:1905063	regulation of vascular associated smooth muscle cell differentiation	2/41	25/17784	0.00150431	0.0201578	0.0134521	KIT/DNMT1	2
BP	GO:0050974	detection of mechanical stimulus involved in sensory perception	2/41	29/17784	0.00202399	0.0252014	0.0168179	KIT/FYN	2
BP	GO:0042752	regulation of circadian rhythm	3/41	119/17784	0.00258728	0.0314698	0.0210011	EZH2/CDK1/SUV39H1	3
BP	GO:0097421	liver regeneration	2/41	35/17784	0.00294038	0.034476	0.0230072	EZH2/TYMS	2
BP	GO:0035886	vascular associated smooth muscle cell differentiation	2/41	37/17784	0.00328168	0.036801	0.0245588	KIT/DNMT1	2
BP	GO:0006997	nucleus organization	3/41	130/17784	0.00332177	0.036801	0.0245588	CDK1/CHEK1/SUV39H1	3
BP	GO:0031023	microtubule organizing center organization	3/41	138/17784	0.00392861	0.0403713	0.0269414	PLK4/CDK1/CHEK1	3
BP	GO:0006418	tRNA aminoacylation for protein translation	2/41	41/17784	0.00401705	0.0403713	0.0269414	YARS1/IARS1	2
BP	GO:0051150	regulation of smooth muscle cell differentiation	2/41	42/17784	0.00421177	0.042028	0.028047	KIT/DNMT1	2
BP	GO:0048511	rhythmic process	4/41	294/17784	0.00458091	0.0441637	0.0294722	EZH2/CDK1/TYMS/SUV39H1	4
BP	GO:0043039	tRNA aminoacylation	2/41	44/17784	0.00461412	0.0441637	0.0294722	YARS1/IARS1	2
BP	GO:0070828	heterochromatin organization	2/41	44/17784	0.00461412	0.0441637	0.0294722	DNMT1/SUV39H1	2
BP	GO:0090279	regulation of calcium ion import	2/41	44/17784	0.00461412	0.0441637	0.0294722	FYN/CASK	2
BP	GO:0006195	purine nucleotide catabolic process	2/41	45/17784	0.00482171	0.0452276	0.0301822	XDH/PDE1A	2
BP	GO:0043038	amino acid activation	2/41	45/17784	0.00482171	0.0452276	0.0301822	YARS1/IARS1	2
BP	GO:1904646	cellular response to amyloid-beta	2/41	45/17784	0.00482171	0.0452276	0.0301822	EPHA4/FYN	2
BP	GO:0009261	ribonucleotide catabolic process	2/41	46/17784	0.00503355	0.0467556	0.0312019	XDH/PDE1A	2
BP	GO:0051147	regulation of muscle cell differentiation	3/41	151/17784	0.00505107	0.0467556	0.0312019	KIT/EZH2/DNMT1	3
BP	GO:0060284	regulation of cell development	5/41	489/17784	0.00510294	0.0469271	0.0313163	EPHA4/KIT/EZH2/PDE3A/ULK1	5
BP	GO:0043303	mast cell degranulation	2/41	47/17784	0.00524963	0.0476531	0.0318008	KIT/PIK3CG	2
BP	GO:0050982	detection of mechanical stimulus	2/41	47/17784	0.00524963	0.0476531	0.0318008	KIT/FYN	2
BP	GO:0002279	mast cell activation involved in immune response	2/41	48/17784	0.00546991	0.0490202	0.0327131	KIT/PIK3CG	2
BP	GO:0030857	negative regulation of epithelial cell differentiation	2/41	48/17784	0.00546991	0.0490202	0.0327131	XDH/EZH2	2
Reactome	R-HSA-8953750	Transcriptional Regulation by E2F6	3/38	35/10601	0.000256959	0.0174237	0.0129727	CDC7/EZH2/CHEK1	3
Reactome	R-HSA-1433557	Signaling by SCF-KIT	3/38	43/10601	0.000475025	0.019476	0.0145008	KIT/FYN/CHEK1	3
Reactome	R-HSA-1433559	Regulation of KIT signaling	2/38	16/10601	0.00145462	0.0463862	0.0345366	KIT/FYN	2
